# Supplementary material for: 1-[4-(Iodo­meth­yl)cyclo­hex­yl]-4-methyl­benzene
Source: Acta Crystallogr Sect E Struct Rep Online. 2011 May 14;67(Pt 6):o1414. doi: 10.1107/S160053681101765X (PMC3120325; doi:10.1107/S160053681101765X)
Supplement: Supplementary file 1 [file e-67-o1414-sup1.cif]

##############################################################################
#                                                                            #
# This CIF contains the data in a paper accepted for publication in          #
# Acta Crystallographica Section E. It conforms to the requirements of       #
# Notes for Authors for Acta Crystallographica Section E, and has been       #
# peer reviewed under the auspices of the IUCr Commission on Journals.       #
#                                                                            #
# Full details of the Crystallographic Information File format               #
# are given in the paper "The Crystallographic Information File (CIF):       #
# a New Standard Archive File for Crystallography" by S. R. Hall, F. H.      #
# Allen and I. D. Brown [Acta Cryst. (1991), A47, 655-685].                  #
#                                                                            #
# The current version of the core CIF dictionary is obtainable from          #
# ftp://ftp.iucr.org/pub/cif_core.dic.                                       #
#                                                                            #
# Software is freely available for graphical display of the structure(s)     #
# in this CIF. For information consult the CIF software page                 #
# http://www.iucr.org/resources/cif/software.                                #
#                                                                            #
# This file may be used for bona fide research purposes within the           #
# scientific community so long as proper attribution is given to the journal # 
# article from which it was obtained.                                        #
#                                                                            #
##############################################################################
data_I
_audit_creation_method     SHELXL-97
_chemical_name_systematic
;
1-[4-(Iodomethyl)cyclohexyl]-4-methylbenzene
;
_chemical_name_common     ?
_chemical_formula_moiety     'C14 H19 I'
_chemical_formula_sum     'C14 H19 I'
_chemical_formula_iupac     'C14 H19 I'
_chemical_formula_weight     314.19
_chemical_melting_point     ?
_symmetry_cell_setting     monoclinic
_symmetry_space_group_name_H-M     'P 21/c'
_symmetry_space_group_name_Hall     '-P 2ybc'
loop_
    _symmetry_equiv_pos_as_xyz
    'x, y, z'
    '-x, y+1/2, -z+1/2'
    '-x, -y, -z'
    'x, -y-1/2, z-1/2'
_cell_length_a     17.593(4)
_cell_length_b     5.7722(12)
_cell_length_c     13.319(3)
_cell_angle_alpha     90.00
_cell_angle_beta     105.71(3)
_cell_angle_gamma     90.00
_cell_volume     1302.0(5)
_cell_formula_units_Z     4
_cell_measurement_reflns_used     4209
_cell_measurement_theta_min     2.41
_cell_measurement_theta_max     27.87
_cell_measurement_temperature     113(2)
_exptl_crystal_description     'prism'
_exptl_crystal_colour     'colourless'
_exptl_crystal_size_max     0.20
_exptl_crystal_size_mid     0.18
_exptl_crystal_size_min     0.12
_exptl_crystal_density_diffrn     1.603
_exptl_crystal_density_meas     ?
_exptl_crystal_density_method     'not measured'
_exptl_crystal_F_000     624
_exptl_absorpt_coefficient_mu     2.428
_exptl_absorpt_correction_type     multi-scan
_exptl_absorpt_process_details     '(CrystalClear; Rigaku/MSC, 2005)'
_exptl_absorpt_correction_T_min     0.6424
_exptl_absorpt_correction_T_max     0.7593
_exptl_special_details
;
;
_diffrn_ambient_temperature     113(2)
_diffrn_radiation_type     MoK\a
_diffrn_radiation_wavelength     0.71073
_diffrn_radiation_source     'rotating anode'
_diffrn_radiation_monochromator     confocal
_diffrn_measurement_device_type     'Rigaku Saturn CCD'
_diffrn_measurement_method     '\w and \f'
_diffrn_detector_area_resol_mean     7.31
_diffrn_reflns_number     8233
_diffrn_reflns_av_R_equivalents     0.0296
_diffrn_reflns_av_sigmaI/netI     0.0282
_diffrn_reflns_theta_min     2.41
_diffrn_reflns_theta_max     25.01
_diffrn_reflns_theta_full     25.01
_diffrn_measured_fraction_theta_max     0.989
_diffrn_measured_fraction_theta_full     0.989
_diffrn_reflns_limit_h_min     -20
_diffrn_reflns_limit_h_max     19
_diffrn_reflns_limit_k_min     -5
_diffrn_reflns_limit_k_max     6
_diffrn_reflns_limit_l_min     -15
_diffrn_reflns_limit_l_max     15
_diffrn_standards_number     0
_diffrn_standards_interval_count     0
_diffrn_standards_interval_time     0
_diffrn_standards_decay_%     0
_refine_special_details
;
Refinement of <i>F</i>^2^ against ALL reflections. The weighted <i>R</i>-factor
<i>wR</i> and goodness of fit <i>S</i> are based on <i>F</i>^2^, conventional
<i>R</i>-factors <i>R</i> are based on <i>F</i>, with <i>F</i> set to zero for
negative <i>F</i>^2^. The threshold expression of <i>F</i>^2^ >
\s(<i>F</i>^2^) is used only for calculating <i>R</i>-factors(gt) <i>etc</i>.
and is not relevant to the choice of reflections for refinement.
<i>R</i>-factors based on <i>F</i>^2^ are statistically about twice as large
as those based on <i>F</i>, and <i>R</i>- factors based on ALL data will be
even larger.
;
_reflns_number_total     2264
_reflns_number_gt     2077
_reflns_threshold_expression     I>2\s(I)
_refine_ls_structure_factor_coef     Fsqd
_refine_ls_matrix_type     full
_refine_ls_R_factor_all     0.0301
_refine_ls_R_factor_gt     0.0284
_refine_ls_wR_factor_gt     0.0729
_refine_ls_wR_factor_ref     0.0738
_refine_ls_goodness_of_fit_ref     1.125
_refine_ls_restrained_S_all     1.125
_refine_ls_number_reflns     2264
_refine_ls_number_parameters     137
_refine_ls_number_restraints     0
_refine_ls_hydrogen_treatment     constr
_refine_ls_weighting_scheme     calc
_refine_ls_weighting_details
                 'calc w=1/[\s^2^(Fo^2^)+(0.0482P)^2^] where P=(Fo^2^+2Fc^2^)/3'
_atom_sites_solution_hydrogens     geom
_atom_sites_solution_primary     direct
_atom_sites_solution_secondary     difmap
_refine_ls_shift/su_max     0.002
_refine_ls_shift/su_mean     0.000
_refine_diff_density_max     0.515
_refine_diff_density_min     -1.492
_refine_ls_extinction_method     none
_refine_ls_extinction_coef     ?
loop_
    _atom_type_symbol
    _atom_type_description
    _atom_type_scat_dispersion_real
    _atom_type_scat_dispersion_imag
    _atom_type_scat_source
    'C' 'C' 0.0033 0.0016
                         'International Tables Vol C Tables 4.2.6.8 and 6.1.1.4'
    'H' 'H' 0.0000 0.0000
                         'International Tables Vol C Tables 4.2.6.8 and 6.1.1.4'
    'I' 'I' -0.4742 1.8119
                         'International Tables Vol C Tables 4.2.6.8 and 6.1.1.4'
_computing_data_collection     'CrystalClear (Rigaku/MSC, 2005)'
_computing_cell_refinement     'CrystalClear (Rigaku/MSC, 2005)'
_computing_data_reduction     'CrystalClear (Rigaku/MSC, 2005)'
_computing_structure_solution     'SHELXS97 (Sheldrick, 2008)'
_computing_structure_refinement     'SHELXL97 (Sheldrick, 2008)'
_computing_molecular_graphics     'SHELXTL (Sheldrick, 2008)'
_computing_publication_material     'CrystalStructure (Rigaku/MSC, 2005)'
loop_
    _atom_site_type_symbol
    _atom_site_label
    _atom_site_fract_x
    _atom_site_fract_y
    _atom_site_fract_z
    _atom_site_U_iso_or_equiv
    _atom_site_adp_type
    _atom_site_calc_flag
    _atom_site_refinement_flags
    _atom_site_occupancy
    _atom_site_symmetry_multiplicity
    _atom_site_disorder_assembly
    _atom_site_disorder_group
    I I1 0.069728(10) 1.27167(3) 0.586560(14) 0.02224(11) Uani d . 1 1 . .
    C C1 0.08795(15) 0.9476(4) 0.6716(2) 0.0203(6) Uani d . 1 1 . .
    H H1A 0.0358 0.8786 0.6681 0.024 Uiso calc R 1 1 . .
    H H1B 0.1162 0.8396 0.6364 0.024 Uiso calc R 1 1 . .
    C C2 0.13409(14) 0.9681(4) 0.78479(19) 0.0141(5) Uani d . 1 1 . .
    H H2 0.1054 1.0764 0.8205 0.017 Uiso calc R 1 1 . .
    C C3 0.13670(19) 0.7272(4) 0.8348(2) 0.0189(6) Uani d . 1 1 . .
    H H3A 0.0821 0.6747 0.8291 0.023 Uiso calc R 1 1 . .
    H H3B 0.1610 0.6158 0.7961 0.023 Uiso calc R 1 1 . .
    C C4 0.18367(18) 0.7284(4) 0.9493(2) 0.0182(6) Uani d . 1 1 . .
    H H4A 0.1856 0.5694 0.9777 0.022 Uiso calc R 1 1 . .
    H H4B 0.1567 0.8288 0.9892 0.022 Uiso calc R 1 1 . .
    C C5 0.26817(15) 0.8169(4) 0.9629(2) 0.0153(5) Uani d . 1 1 . .
    H H5 0.2931 0.7121 0.9211 0.018 Uiso calc R 1 1 . .
    C C6 0.26524(15) 1.0592(4) 0.9148(2) 0.0192(6) Uani d . 1 1 . .
    H H6A 0.3197 1.1131 0.9206 0.023 Uiso calc R 1 1 . .
    H H6B 0.2407 1.1686 0.9540 0.023 Uiso calc R 1 1 . .
    C C7 0.21762(14) 1.0587(4) 0.79919(19) 0.0183(6) Uani d . 1 1 . .
    H H7A 0.2152 1.2184 0.7713 0.022 Uiso calc R 1 1 . .
    H H7B 0.2450 0.9606 0.7589 0.022 Uiso calc R 1 1 . .
    C C8 0.31731(17) 0.8004(4) 1.0745(2) 0.0176(6) Uani d . 1 1 . .
    C C9 0.36274(15) 0.6031(4) 1.1085(2) 0.0196(6) Uani d . 1 1 . .
    H H9 0.3623 0.4812 1.0605 0.024 Uiso calc R 1 1 . .
    C C10 0.40846(15) 0.5803(5) 1.2105(2) 0.0219(6) Uani d . 1 1 . .
    H H10 0.4389 0.4438 1.2307 0.026 Uiso calc R 1 1 . .
    C C11 0.41059(18) 0.7517(4) 1.2830(3) 0.0202(7) Uani d . 1 1 . .
    C C12 0.36493(16) 0.9486(4) 1.2509(2) 0.0236(6) Uani d . 1 1 . .
    H H12 0.3654 1.0694 1.2995 0.028 Uiso calc R 1 1 . .
    C C13 0.31856(15) 0.9713(4) 1.1484(2) 0.0213(6) Uani d . 1 1 . .
    H H13 0.2872 1.1063 1.1287 0.026 Uiso calc R 1 1 . .
    C C14 0.4619(2) 0.7254(5) 1.3942(3) 0.0281(7) Uani d . 1 1 . .
    H H14A 0.4348 0.6273 1.4337 0.042 Uiso calc R 1 1 . .
    H H14B 0.4719 0.8782 1.4272 0.042 Uiso calc R 1 1 . .
    H H14C 0.5123 0.6535 1.3935 0.042 Uiso calc R 1 1 . .
loop_
    _atom_site_aniso_label
    _atom_site_aniso_U_11
    _atom_site_aniso_U_22
    _atom_site_aniso_U_33
    _atom_site_aniso_U_12
    _atom_site_aniso_U_13
    _atom_site_aniso_U_23
    I1 0.02506(16) 0.01680(15) 0.02078(17) -0.00064(6) -0.00077(11) 0.00342(6)
    C1 0.0228(15) 0.0154(13) 0.0209(15) -0.0007(11) 0.0028(12) 0.0017(11)
    C2 0.0136(13) 0.0133(13) 0.0153(14) 0.0027(9) 0.0037(11) -0.0018(10)
    C3 0.0193(16) 0.0200(14) 0.0175(17) -0.0035(10) 0.0053(13) 0.0004(10)
    C4 0.0207(16) 0.0166(14) 0.0201(17) -0.0014(10) 0.0100(13) 0.0026(10)
    C5 0.0156(14) 0.0148(12) 0.0155(14) 0.0024(10) 0.0044(11) -0.0013(10)
    C6 0.0158(14) 0.0206(14) 0.0191(15) -0.0035(11) 0.0012(11) 0.0038(11)
    C7 0.0175(14) 0.0179(13) 0.0193(15) -0.0023(10) 0.0044(11) 0.0045(10)
    C8 0.0168(15) 0.0171(13) 0.0198(16) -0.0007(10) 0.0067(12) 0.0019(11)
    C9 0.0193(15) 0.0191(14) 0.0197(15) 0.0047(11) 0.0038(12) -0.0021(11)
    C10 0.0192(15) 0.0253(14) 0.0212(16) 0.0062(11) 0.0051(12) 0.0035(11)
    C11 0.0167(16) 0.0292(16) 0.0153(17) -0.0044(10) 0.0050(13) 0.0038(10)
    C12 0.0293(16) 0.0245(14) 0.0187(16) -0.0012(12) 0.0092(13) -0.0032(11)
    C13 0.0267(16) 0.0186(13) 0.0194(15) 0.0071(11) 0.0079(12) 0.0020(11)
    C14 0.0184(17) 0.046(2) 0.0187(18) -0.0042(12) 0.0027(14) 0.0033(12)
_geom_special_details
;
All e.s.d.'s (except the e.s.d. in the dihedral angle between two l.s. planes)
are estimated using the full covariance matrix. The cell e.s.d.'s are taken
into account individually in the estimation of e.s.d.'s in distances, angles
and torsion angles; correlations between e.s.d.'s in cell parameters are only
used when they are defined by crystal symmetry. An approximate (isotropic)
treatment of cell e.s.d.'s is used for estimating e.s.d.'s involving l.s.
planes.
;
loop_
    _geom_bond_atom_site_label_1
    _geom_bond_atom_site_label_2
    _geom_bond_site_symmetry_2
    _geom_bond_distance
    _geom_bond_publ_flag
    I1 C1 . 2.165(3) ?
    C1 C2 . 1.511(3) ?
    C1 H1A . 0.9900 ?
    C1 H1B . 0.9900 ?
    C2 C7 . 1.522(3) ?
    C2 C3 . 1.537(3) ?
    C2 H2 . 1.0000 ?
    C3 C4 . 1.525(4) ?
    C3 H3A . 0.9900 ?
    C3 H3B . 0.9900 ?
    C4 C5 . 1.536(4) ?
    C4 H4A . 0.9900 ?
    C4 H4B . 0.9900 ?
    C5 C8 . 1.507(4) ?
    C5 C6 . 1.533(3) ?
    C5 H5 . 1.0000 ?
    C6 C7 . 1.541(3) ?
    C6 H6A . 0.9900 ?
    C6 H6B . 0.9900 ?
    C7 H7A . 0.9900 ?
    C7 H7B . 0.9900 ?
    C8 C13 . 1.389(4) ?
    C8 C9 . 1.394(3) ?
    C9 C10 . 1.385(4) ?
    C9 H9 . 0.9500 ?
    C10 C11 . 1.376(4) ?
    C10 H10 . 0.9500 ?
    C11 C12 . 1.391(4) ?
    C11 C14 . 1.519(5) ?
    C12 C13 . 1.393(4) ?
    C12 H12 . 0.9500 ?
    C13 H13 . 0.9500 ?
    C14 H14A . 0.9800 ?
    C14 H14B . 0.9800 ?
    C14 H14C . 0.9800 ?
loop_
    _geom_angle_atom_site_label_1
    _geom_angle_atom_site_label_2
    _geom_angle_atom_site_label_3
    _geom_angle_site_symmetry_1
    _geom_angle_site_symmetry_3
    _geom_angle
    _geom_angle_publ_flag
    C2 C1 I1 . . 114.67(17) ?
    C2 C1 H1A . . 108.6 ?
    I1 C1 H1A . . 108.6 ?
    C2 C1 H1B . . 108.6 ?
    I1 C1 H1B . . 108.6 ?
    H1A C1 H1B . . 107.6 ?
    C1 C2 C7 . . 113.1(2) ?
    C1 C2 C3 . . 107.8(2) ?
    C7 C2 C3 . . 110.0(2) ?
    C1 C2 H2 . . 108.6 ?
    C7 C2 H2 . . 108.6 ?
    C3 C2 H2 . . 108.6 ?
    C4 C3 C2 . . 111.9(2) ?
    C4 C3 H3A . . 109.2 ?
    C2 C3 H3A . . 109.2 ?
    C4 C3 H3B . . 109.2 ?
    C2 C3 H3B . . 109.2 ?
    H3A C3 H3B . . 107.9 ?
    C3 C4 C5 . . 111.4(2) ?
    C3 C4 H4A . . 109.3 ?
    C5 C4 H4A . . 109.3 ?
    C3 C4 H4B . . 109.3 ?
    C5 C4 H4B . . 109.3 ?
    H4A C4 H4B . . 108.0 ?
    C8 C5 C6 . . 114.5(2) ?
    C8 C5 C4 . . 112.0(2) ?
    C6 C5 C4 . . 109.4(2) ?
    C8 C5 H5 . . 106.8 ?
    C6 C5 H5 . . 106.8 ?
    C4 C5 H5 . . 106.8 ?
    C5 C6 C7 . . 111.3(2) ?
    C5 C6 H6A . . 109.4 ?
    C7 C6 H6A . . 109.4 ?
    C5 C6 H6B . . 109.4 ?
    C7 C6 H6B . . 109.4 ?
    H6A C6 H6B . . 108.0 ?
    C2 C7 C6 . . 111.81(19) ?
    C2 C7 H7A . . 109.3 ?
    C6 C7 H7A . . 109.3 ?
    C2 C7 H7B . . 109.3 ?
    C6 C7 H7B . . 109.3 ?
    H7A C7 H7B . . 107.9 ?
    C13 C8 C9 . . 116.9(3) ?
    C13 C8 C5 . . 123.3(2) ?
    C9 C8 C5 . . 119.8(2) ?
    C10 C9 C8 . . 121.7(2) ?
    C10 C9 H9 . . 119.1 ?
    C8 C9 H9 . . 119.1 ?
    C11 C10 C9 . . 121.2(2) ?
    C11 C10 H10 . . 119.4 ?
    C9 C10 H10 . . 119.4 ?
    C10 C11 C12 . . 117.9(3) ?
    C10 C11 C14 . . 120.6(2) ?
    C12 C11 C14 . . 121.6(2) ?
    C11 C12 C13 . . 121.0(3) ?
    C11 C12 H12 . . 119.5 ?
    C13 C12 H12 . . 119.5 ?
    C8 C13 C12 . . 121.3(2) ?
    C8 C13 H13 . . 119.4 ?
    C12 C13 H13 . . 119.4 ?
    C11 C14 H14A . . 109.5 ?
    C11 C14 H14B . . 109.5 ?
    H14A C14 H14B . . 109.5 ?
    C11 C14 H14C . . 109.5 ?
    H14A C14 H14C . . 109.5 ?
    H14B C14 H14C . . 109.5 ?
loop_
    _geom_torsion_atom_site_label_1
    _geom_torsion_atom_site_label_2
    _geom_torsion_atom_site_label_3
    _geom_torsion_atom_site_label_4
    _geom_torsion_site_symmetry_1
    _geom_torsion_site_symmetry_2
    _geom_torsion_site_symmetry_3
    _geom_torsion_site_symmetry_4
    _geom_torsion
    _geom_torsion_publ_flag
    I1 C1 C2 C7 . . . . -61.9(2) ?
    I1 C1 C2 C3 . . . . 176.26(17) ?
    C1 C2 C3 C4 . . . . 178.9(2) ?
    C7 C2 C3 C4 . . . . 55.1(3) ?
    C2 C3 C4 C5 . . . . -56.9(3) ?
    C3 C4 C5 C8 . . . . -175.25(19) ?
    C3 C4 C5 C6 . . . . 56.7(3) ?
    C8 C5 C6 C7 . . . . 177.0(2) ?
    C4 C5 C6 C7 . . . . -56.4(3) ?
    C1 C2 C7 C6 . . . . -175.4(2) ?
    C3 C2 C7 C6 . . . . -54.8(3) ?
    C5 C6 C7 C2 . . . . 56.8(3) ?
    C6 C5 C8 C13 . . . . 39.4(3) ?
    C4 C5 C8 C13 . . . . -85.8(3) ?
    C6 C5 C8 C9 . . . . -142.4(2) ?
    C4 C5 C8 C9 . . . . 92.3(3) ?
    C13 C8 C9 C10 . . . . -1.5(4) ?
    C5 C8 C9 C10 . . . . -179.7(2) ?
    C8 C9 C10 C11 . . . . 0.4(4) ?
    C9 C10 C11 C12 . . . . 0.3(4) ?
    C9 C10 C11 C14 . . . . -179.2(2) ?
    C10 C11 C12 C13 . . . . 0.0(4) ?
    C14 C11 C12 C13 . . . . 179.5(2) ?
    C9 C8 C13 C12 . . . . 1.8(4) ?
    C5 C8 C13 C12 . . . . 180.0(2) ?
    C11 C12 C13 C8 . . . . -1.1(4) ?
data_global
_journal_date_recd_electronic     2011-05-08
_journal_date_accepted     2011-05-10
_journal_name_full     'Acta Crystallographica, Section E'
_journal_year     2011
_journal_volume     67
_journal_issue      6
_journal_page_first     o1414
_journal_page_last     o1414
_journal_paper_category     QO
_journal_coeditor_code     HB5876
_publ_contact_author_name     'Juan Wang'
_publ_contact_author_address
;
School of Chemical Engineering, Shijiazhuang University
Shijiazhuang 050035
People's Republic of China
;
_publ_contact_author_email     'wangjuantju@yahoo.com.cn'
_publ_contact_author_fax     '86 331 66617325'
_publ_contact_author_phone     '86 331 66617320'
_publ_section_title
;
1-[4-(Iodomethyl)cyclohexyl]-4-methylbenzene
;
loop_
    _publ_author_name
    _publ_author_footnote
    _publ_author_address
    'Wang, Juan' .
;
School of Chemical Engineering, Shijiazhuang University
Shijiazhuang 050035
People's Republic of China
;
    'Duan, Erhong' .
;
School of Environmental Science and Engineering
Hebei University of Science and Technology
Shijiazhuang 050018
People's Republic of China
;
    'Zhou, Erpeng' .
;
School of Chemical Engineering, Shijiazhuang University
Shijiazhuang 050035
People's Republic of China
;
    'Yao, Qingguo' .
;
School of Chemical Engineering, Shijiazhuang University
Shijiazhuang 050035
People's Republic of China
;
    'Zhang, Wenna' .
;
School of Chemical Engineering, Shijiazhuang University
Shijiazhuang 050035
People's Republic of China
;
