# Supplementary material for: 1-[4-(Iodo­meth­yl)cyclo­hex­yl]-4-methyl­benzene
Source: Acta Crystallogr Sect E Struct Rep Online. 2011 May 14;67(Pt 6):o1414. doi: 10.1107/S160053681101765X (PMC3120325; doi:10.1107/S160053681101765X)
Supplement: Supplementary file 2 [file e-67-o1414-Isup2.hkl]

# 
# h,k,l, Fc-squared, Fo-squared, sigma(Fo-squared) and status flag 
# 
data_I
_shelx_title ' R100506F1 in P2(1)/c' 
_shelx_refln_list_code          4 
_shelx_F_calc_maximum      170.58 
_exptl_crystal_F_000       624.00 
_reflns_d_resolution_high  0.8405 
 
loop_ 
 _symmetry_equiv_pos_as_xyz 
 'x, y, z' 
 '-x, y+1/2, -z+1/2' 
 '-x, -y, -z' 
 'x, -y-1/2, z-1/2' 
 
_cell_length_a    17.5933 
_cell_length_b     5.7722 
_cell_length_c    13.3186 
_cell_angle_alpha  90.000 
_cell_angle_beta  105.709 
_cell_angle_gamma  90.000 
 
_shelx_F_squared_multiplier     1.000 
 
loop_ 
 _refln_index_h 
 _refln_index_k 
 _refln_index_l 
 _refln_F_squared_calc 
 _refln_F_squared_meas 
 _refln_F_squared_sigma 
 _refln_observed_status 
   2   0   0     2484.66     2267.23     43.76 o 
   3   0   0     2495.81     2455.48     41.54 o 
   4   0   0     8056.44     7154.83     71.64 o 
   5   0   0    12919.41    11243.40    267.07 o 
   6   0   0    23188.46    20666.73    277.23 o 
   7   0   0    18795.37    17876.98    266.93 o 
   8   0   0    15130.07    14493.54    260.18 o 
   9   0   0     7994.63     7909.63    167.72 o 
  10   0   0     1731.54     1922.79     39.62 o 
  11   0   0      148.20      125.53     18.34 o 
  12   0   0     2800.09     2855.26    336.37 o 
  13   0   0     6115.02     5900.61    131.57 o 
  14   0   0     7862.52     7299.85    302.97 o 
  15   0   0     9534.84     8394.25    406.06 o 
  16   0   0     2860.91     3149.65    130.52 o 
  17   0   0      395.39      454.04     45.57 o 
  18   0   0      624.42      513.04     54.27 o 
  20   0   0     2619.57     2475.53    182.87 o 
   1   1   0      480.79      510.34      6.76 o 
   3   1   0    13471.58    11946.32    484.11 o 
   5   1   0    23769.79    19727.60    263.83 o 
   6   1   0    10771.89    10113.21     59.36 o 
   7   1   0        8.83       25.74      5.00 o 
   8   1   0     4387.42     4559.84    103.12 o 
   9   1   0     7978.69     7901.01    167.21 o 
  10   1   0    11193.96    11289.34    362.98 o 
  11   1   0    12074.07    11899.38    305.35 o 
  12   1   0     7190.14     7149.78    156.24 o 
  13   1   0     3603.18     3703.56    113.25 o 
  14   1   0        6.95       10.75      9.12 o 
  15   1   0      661.74      674.20     28.74 o 
  16   1   0     1778.72     1866.94     64.22 o 
  17   1   0     2508.68     2674.82     70.87 o 
  18   1   0     2811.41     2884.49    109.94 o 
  19   1   0     3699.07     3854.38     92.35 o 
   0   2   0    23412.53    19780.41    429.67 o 
   1   2   0    18493.89    16282.75     91.17 o 
   2   2   0    12886.91    11830.14     94.90 o 
   3   2   0       47.81       49.26      2.21 o 
   4   2   0       81.84       87.67      3.49 o 
   5   2   0     5997.00     5532.28     72.09 o 
   6   2   0    11443.35    10488.24     93.08 o 
   7   2   0    10231.73     8920.99    139.49 o 
   8   2   0    17809.75    17209.26    284.91 o 
   9   2   0     7911.90     7753.15    172.15 o 
  10   2   0     1069.22     1239.90     27.11 o 
  11   2   0       95.19      102.14      6.90 o 
  12   2   0     2458.28     2743.93    183.81 o 
  13   2   0     4678.02     4834.65    101.29 o 
  14   2   0     3936.11     4001.30    210.75 o 
  15   2   0     6274.18     6589.89    163.62 o 
  16   2   0     2531.72     2717.66     78.01 o 
  17   2   0     1097.68     1108.84     52.36 o 
  18   2   0       10.14        9.91      6.95 o 
  19   2   0      707.05      645.31     38.07 o 
   1   3   0     1329.14     1400.37     13.67 o 
   2   3   0     7347.72     6803.97     61.49 o 
   3   3   0    22625.33    20399.88    254.75 o 
   4   3   0    19716.55    17907.60    360.17 o 
   5   3   0     5341.99     4857.25     48.58 o 
   6   3   0     5360.78     5255.18     73.75 o 
   7   3   0       18.24       59.59     11.63 o 
   8   3   0     2045.70     2202.62     39.11 o 
   9   3   0     4440.73     4185.15     71.76 o 
  10   3   0     7968.97     7734.96    155.27 o 
  11   3   0     7492.93     6962.50    101.36 o 
  12   3   0     4185.70     4004.69    100.18 o 
  13   3   0     1926.38     1997.44     74.37 o 
  14   3   0       13.41       12.77      5.26 o 
  15   3   0      589.13      590.68     24.85 o 
  16   3   0      695.40      779.55     38.97 o 
  17   3   0     3104.03     3121.58    125.03 o 
  18   3   0     2186.15     2241.46     86.93 o 
   0   4   0    16023.10    15147.33    389.94 o 
   1   4   0     8636.76     8342.09    179.46 o 
   2   4   0     3218.06     3217.74     71.37 o 
   3   4   0      120.16      113.49      6.01 o 
   4   4   0      677.88      698.07     17.39 o 
   5   4   0     3313.03     3236.56     65.36 o 
   6   4   0     4906.24     4671.83     53.35 o 
   7   4   0     5312.20     5082.42     88.58 o 
   8   4   0     6787.35     6355.63    122.40 o 
   9   4   0     2225.61     2321.71     56.12 o 
  10   4   0      448.07      485.33     19.00 o 
  11   4   0        8.24        7.10      5.24 o 
  12   4   0     1098.73     1114.79     43.81 o 
  13   4   0     2833.86     2860.32     79.70 o 
  14   4   0     2345.18     2382.97     80.75 o 
  15   4   0     3746.85     3696.43    108.08 o 
  16   4   0     1440.55     1461.85     58.55 o 
   1   5   0      357.91      335.21     20.70 o 
   2   5   0     3035.85     3340.89     99.39 o 
   3   5   0     1625.99     1635.76     52.56 o 
   4   5   0     5214.73     5206.48    252.32 o 
   5   5   0     5355.53     5268.28    154.53 o 
   6   5   0     1386.83     1306.32     39.57 o 
   7   5   0        0.91        6.16      4.88 o 
   8   5   0      527.76      509.62     25.21 o 
   9   5   0     1273.73     1271.07     52.97 o 
  10   5   0     3146.04     3211.20     86.61 o 
  11   5   0     2780.02     2771.97    102.23 o 
  12   5   0     1117.41     1157.98     53.48 o 
  13   5   0      898.15      817.66     32.13 o 
   0   6   0     4775.00     4915.24    188.17 o 
   1   6   0     1742.68     1723.80     61.51 o 
   2   6   0     1273.39     1323.22     46.59 o 
   3   6   0       48.04       48.11     16.86 o 
   4   6   0      334.12      290.57     20.40 o 
   5   6   0      191.08      159.65     16.99 o 
   6   6   0     2262.03     2264.22     77.38 o 
   7   6   0     2398.30     2298.53     82.55 o 
   8   6   0     1540.44     1433.89     85.80 o 
   9   6   0      885.13      889.33     64.31 o 
 -20   1   1       40.51       20.82     11.89 o 
 -19   1   1      171.17      150.44     21.39 o 
 -18   1   1       56.37       44.67     13.55 o 
 -17   1   1        6.40       10.11      7.27 o 
 -16   1   1       31.12       45.80     12.87 o 
 -15   1   1       47.22       54.08     19.24 o 
 -14   1   1      122.52      121.73     13.04 o 
 -13   1   1       34.61       37.48     11.83 o 
 -12   1   1        3.31        7.47      4.83 o 
 -11   1   1      341.52      421.33     16.26 o 
 -10   1   1      661.22      794.28     23.09 o 
  -9   1   1      196.32      234.04     10.13 o 
  -8   1   1      441.48      457.40     10.04 o 
  -7   1   1     2045.85     2174.03     22.78 o 
  -6   1   1       91.53       88.83      3.50 o 
  -5   1   1     3638.08     3760.96     51.07 o 
  -4   1   1     5942.28     5758.45     53.39 o 
  -3   1   1       39.85       44.57      2.50 o 
  -2   1   1     3723.54     3618.81     30.35 o 
  -1   1   1      438.54      452.02      7.59 o 
   0   1   1     2009.53     1862.96     22.01 o 
   1   1   1     2043.43     1953.93     12.95 o 
   2   1   1       21.02       22.26      1.43 o 
   3   1   1      365.53      397.74      4.98 o 
   4   1   1       14.19       22.29      3.24 o 
   5   1   1      160.87      162.20      4.74 o 
   6   1   1      754.74      850.61      8.97 o 
   7   1   1      879.50     1038.35     11.68 o 
   8   1   1      157.57      169.74      8.84 o 
   9   1   1        7.48        6.18      2.95 o 
  10   1   1       72.58       68.63      7.80 o 
  11   1   1        1.27        4.96      6.92 o 
  12   1   1      175.83      169.92     14.01 o 
  13   1   1       72.38      107.28     14.93 o 
  14   1   1       13.92       15.83      7.12 o 
  15   1   1     1084.07     1117.68     30.50 o 
  16   1   1      151.92      154.42     16.48 o 
  17   1   1      237.99      220.16     20.43 o 
  18   1   1       29.02       27.56     17.06 o 
  19   1   1       13.26       10.87      8.53 o 
 -19   2   1      224.59      193.32     14.46 o 
 -18   2   1      507.60      464.51     27.89 o 
 -17   2   1       27.81       32.34     15.12 o 
 -16   2   1        3.20        3.26      6.89 o 
 -15   2   1        4.32       11.57      7.70 o 
 -14   2   1      200.20      200.00     12.84 o 
 -13   2   1      402.70      417.37     22.01 o 
 -12   2   1      569.24      619.93     22.80 o 
 -11   2   1      733.33      792.61     34.57 o 
 -10   2   1      773.70      841.86     29.68 o 
  -9   2   1       14.89       21.86      5.02 o 
  -8   2   1       29.30       37.39      4.75 o 
  -7   2   1       16.39       19.30      5.02 o 
  -6   2   1     4308.12     4209.72     47.69 o 
  -5   2   1     1332.72     1274.04     21.22 o 
  -4   2   1     2309.43     2325.27     23.04 o 
  -3   2   1     1428.10     1433.82     14.32 o 
  -2   2   1       53.55       63.74      2.26 o 
  -1   2   1      190.56      200.10      3.68 o 
   0   2   1      652.02      701.54      6.09 o 
   1   2   1     2188.90     2227.81     24.77 o 
   2   2   1     6211.69     5994.12     36.63 o 
   3   2   1     2544.72     2441.83     20.80 o 
   4   2   1       95.35       81.40      3.01 o 
   5   2   1      149.63      168.19      6.01 o 
   6   2   1        2.88       10.85      3.59 o 
   7   2   1      389.76      431.70      9.95 o 
   8   2   1      666.25      721.37     25.22 o 
   9   2   1     1142.47     1321.44     23.41 o 
  10   2   1     1141.89     1234.65     28.46 o 
  11   2   1      306.28      333.24     16.19 o 
  12   2   1        0.82        5.07      6.72 o 
  13   2   1       76.95       87.91     21.31 o 
  14   2   1       82.75       88.83     28.09 o 
  15   2   1      481.54      477.84     15.83 o 
  16   2   1       46.92       51.38     22.58 o 
  17   2   1      626.51      593.60     34.36 o 
  18   2   1       69.19       66.83     28.19 o 
 -18   3   1      235.46      235.90     19.31 o 
 -17   3   1      264.89      246.69     18.75 o 
 -16   3   1      804.68      784.48     48.09 o 
 -15   3   1     1118.39     1059.92     54.20 o 
 -14   3   1      241.80      280.98     17.38 o 
 -13   3   1      139.87      154.51     11.80 o 
 -12   3   1       21.61       28.08      9.59 o 
 -11   3   1      159.73      171.33      7.98 o 
 -10   3   1      622.35      639.34     20.05 o 
  -9   3   1     1923.14     1952.95     66.61 o 
  -8   3   1     1654.42     1736.64     26.44 o 
  -7   3   1     1810.75     1869.91     25.01 o 
  -6   3   1     1539.33     1650.44     28.13 o 
  -5   3   1      140.61      153.53      5.52 o 
  -4   3   1      561.54      589.38     11.21 o 
  -3   3   1     2328.99     2347.36     36.35 o 
  -2   3   1     6343.08     5945.45     78.06 o 
  -1   3   1     3183.92     3229.09     22.28 o 
   0   3   1     2751.58     2661.84     43.13 o 
   1   3   1      167.48      181.44      4.87 o 
   2   3   1      452.87      581.11     11.93 o 
   3   3   1      162.59      163.87      4.46 o 
   4   3   1      324.68      350.67      6.95 o 
   5   3   1     3060.29     2947.37     61.77 o 
   6   3   1     2056.30     2055.22     34.25 o 
   7   3   1      883.02      911.27     18.48 o 
   8   3   1     1029.72     1176.66     23.77 o 
   9   3   1       71.51       63.55     15.60 o 
  10   3   1        1.43        7.44      5.16 o 
  11   3   1      615.14      588.30     28.46 o 
  12   3   1     1619.86     1597.16     53.59 o 
  13   3   1     1246.68     1254.91     49.81 o 
  14   3   1      669.38      717.23     39.72 o 
  15   3   1      232.74      267.57     19.58 o 
  16   3   1        9.83        9.28      8.89 o 
  17   3   1       52.00       45.00     19.09 o 
 -16   4   1       11.78        3.76      9.60 o 
 -15   4   1       53.13       43.83     15.21 o 
 -14   4   1      372.98      397.20     22.89 o 
 -13   4   1     1304.77     1296.92     55.20 o 
 -12   4   1     1313.70     1313.56     46.64 o 
 -11   4   1     1776.67     1852.65     46.78 o 
 -10   4   1      166.93      163.21      9.02 o 
  -9   4   1      283.43      313.80     16.04 o 
  -8   4   1       91.18       95.96      7.62 o 
  -7   4   1     2345.38     2453.00     38.49 o 
  -6   4   1     2511.17     2531.94     39.31 o 
  -5   4   1     1284.23     1256.56     19.93 o 
  -4   4   1      464.70      501.85     13.21 o 
  -3   4   1     1756.27     1649.24     48.73 o 
  -2   4   1     1677.22     1740.70     65.26 o 
  -1   4   1      202.95      224.59      8.13 o 
   0   4   1      759.04      759.77     20.11 o 
   1   4   1      441.68      427.54     13.04 o 
   2   4   1     3332.60     3100.46     89.62 o 
   3   4   1     4739.14     4749.22    157.11 o 
   4   4   1     2730.46     2631.38     47.80 o 
   5   4   1      171.42      159.92      7.29 o 
   6   4   1       59.71       60.50      4.41 o 
   7   4   1      634.09      628.03     20.85 o 
   8   4   1     1358.92     1449.19     35.57 o 
   9   4   1     2035.82     2016.60     47.73 o 
  10   4   1     1561.44     1704.35     45.14 o 
  11   4   1      450.73      462.13     13.53 o 
  12   4   1     1036.18      982.83     38.38 o 
  13   4   1       47.78       32.93      8.22 o 
  14   4   1      252.89      232.99     15.95 o 
  15   4   1      214.41      195.86     14.40 o 
 -14   5   1      519.39      493.15     35.93 o 
 -13   5   1      438.78      369.93     19.98 o 
 -12   5   1       12.34       13.82      9.84 o 
 -11   5   1      383.92      365.87     24.73 o 
 -10   5   1     1070.96     1020.72     36.99 o 
  -9   5   1     2528.22     2369.86     57.46 o 
  -8   5   1     2245.32     2338.57     76.48 o 
  -7   5   1     1610.07     1597.92     58.48 o 
  -6   5   1      348.84      358.63     23.18 o 
  -5   5   1      282.43      274.79     21.49 o 
  -4   5   1      577.65      591.70     26.14 o 
  -3   5   1     3427.60     3581.13    109.68 o 
  -2   5   1     1948.39     1968.55     60.10 o 
  -1   5   1     3478.09     3704.42     95.75 o 
   0   5   1     3954.89     4100.91    104.37 o 
   1   5   1      127.57      133.56     15.12 o 
   2   5   1      183.01      146.84     12.46 o 
   3   5   1       50.76       52.91      7.78 o 
   4   5   1     1631.27     1698.93     46.57 o 
   5   5   1     2759.58     2670.85     75.40 o 
   6   5   1     3131.70     3063.36     89.95 o 
   7   5   1     2145.18     2059.35     62.83 o 
   8   5   1      869.10      857.44     37.18 o 
   9   5   1        2.49        8.12      6.39 o 
  10   5   1        1.37        6.05      5.66 o 
  11   5   1      650.70      617.11     33.93 o 
  12   5   1     1381.75     1375.67     56.04 o 
  13   5   1     1213.05     1193.33     51.79 o 
 -10   6   1      975.95      992.24     43.23 o 
  -9   6   1      139.18      104.41     43.54 o 
  -8   6   1      104.72       94.27     38.95 o 
  -7   6   1      326.11      327.50     24.20 o 
  -6   6   1     3155.19     3120.92    113.62 o 
  -5   6   1     3663.79     3587.82    131.17 o 
  -4   6   1     1743.12     1646.31     64.79 o 
  -3   6   1     2098.00     2091.59     68.80 o 
  -2   6   1      332.86      328.88     22.58 o 
  -1   6   1      263.36      235.37     15.16 o 
   0   6   1      368.35      379.75     17.33 o 
   1   6   1     2639.81     2607.23     99.09 o 
   2   6   1     6030.11     6136.31    201.97 o 
   3   6   1     1748.57     1780.95     72.12 o 
   4   6   1      888.48      913.88     46.32 o 
   5   6   1      296.34      271.99     15.61 o 
   6   6   1       18.63       18.22     10.15 o 
   7   6   1      476.58      454.94     24.88 o 
   8   6   1     1048.80     1030.09     37.64 o 
   9   6   1     2191.38     2071.27    103.44 o 
 -20   0   2       63.17       56.26     39.11 o 
 -19   0   2     1228.91     1199.33     98.22 o 
 -18   0   2     3061.52     3447.42    124.46 o 
 -17   0   2     4555.56     4771.56    188.94 o 
 -16   0   2     4808.22     5139.12    222.12 o 
 -15   0   2     3049.75     3144.78    116.09 o 
 -14   0   2      739.26      826.96     43.14 o 
 -13   0   2       45.16       79.01      9.25 o 
 -12   0   2     2932.57     3153.24     66.31 o 
 -11   0   2     3407.76     3219.46     83.09 o 
 -10   0   2    14840.85    14146.50    275.83 o 
  -8   0   2    22166.69    21640.21    535.45 o 
  -7   0   2     1933.52     1702.01     34.93 o 
  -6   0   2     4454.07     4505.75     45.03 o 
  -5   0   2       10.22       22.64      4.78 o 
  -2   0   2     7778.61     7245.47     70.62 o 
   0   0   2     1179.77     1152.07     32.45 o 
   1   0   2     1136.96     1124.77     43.59 o 
   2   0   2     3084.60     3050.88     26.82 o 
   6   0   2    16223.96    14918.10    160.27 o 
   7   0   2     6368.90     6213.58    101.30 o 
   8   0   2      292.08      290.94     26.44 o 
   9   0   2     2514.50     2546.57    118.01 o 
  10   0   2     3793.81     3518.61    304.20 o 
  11   0   2    18400.17    17271.88    517.30 o 
  12   0   2    11884.82    10991.82    319.17 o 
  13   0   2     3771.16     4103.41    153.81 o 
  14   0   2      138.71      212.25     36.65 o 
  15   0   2      316.49      325.80     38.13 o 
  16   0   2       53.27       21.43     30.97 o 
  17   0   2     2970.14     3291.43    172.10 o 
  18   0   2     1065.48     1111.12     88.79 o 
 -20   1   2     2157.97     2208.90     87.42 o 
 -19   1   2     1996.72     1977.03     69.81 o 
 -18   1   2     1481.68     1538.31     50.48 o 
 -17   1   2        0.20        2.20     10.48 o 
 -16   1   2      625.53      662.46     31.77 o 
 -15   1   2     3399.28     3397.55    104.98 o 
 -14   1   2     7386.89     7097.77    177.90 o 
 -13   1   2     8244.83     7520.90    130.76 o 
 -12   1   2     8408.79     7738.46    162.94 o 
 -11   1   2     5353.00     4952.56     85.71 o 
 -10   1   2       59.94       96.54      7.16 o 
  -9   1   2     2395.99     2455.86     31.49 o 
  -8   1   2    10858.19    10082.01     70.70 o 
  -7   1   2     5665.32     5153.65     62.91 o 
  -6   1   2    23793.05    21768.62    179.78 o 
  -5   1   2    18333.19    15859.84    202.76 o 
  -4   1   2     8762.59     8128.88    110.58 o 
  -2   1   2     5151.97     4771.45     39.27 o 
   3   1   2    11682.22    10747.79     99.57 o 
   4   1   2     2715.10     2569.82     43.57 o 
   5   1   2      571.43      642.72      8.07 o 
   6   1   2     5729.96     5683.63    105.48 o 
   7   1   2    15019.04    14260.41    159.62 o 
   8   1   2    13117.43    12380.02    162.90 o 
   9   1   2    15000.78    13828.95    284.79 o 
  10   1   2     5907.43     5474.54    189.65 o 
  11   1   2     1293.62     1389.11     41.93 o 
  12   1   2      158.19      168.84     14.40 o 
  13   1   2     1801.50     1932.45     46.24 o 
  14   1   2     3819.08     4035.13    173.23 o 
  15   1   2     9586.89     9178.11    112.49 o 
  16   1   2     3561.29     3749.17     99.99 o 
  17   1   2     3305.47     3469.93    127.93 o 
  18   1   2      769.84      804.97     33.06 o 
  19   1   2      315.52      287.10     23.82 o 
 -19   2   2     1552.84     1455.28     56.92 o 
 -18   2   2     1367.59     1495.87     69.44 o 
 -17   2   2     2845.51     3085.77     93.30 o 
 -16   2   2     4346.36     4403.01    145.09 o 
 -15   2   2     2388.48     2483.47     78.16 o 
 -14   2   2      541.07      596.24     30.93 o 
 -13   2   2      106.42      109.68      7.69 o 
 -12   2   2     2788.13     3080.46    118.48 o 
 -11   2   2     5601.64     5411.51    109.84 o 
 -10   2   2     9579.68     8779.91    147.46 o 
  -9   2   2     9681.03     9024.68    111.17 o 
  -8   2   2     7992.06     7676.04    120.55 o 
  -7   2   2     5173.95     5062.46     34.11 o 
  -6   2   2      612.94      697.32     14.27 o 
  -5   2   2     3563.08     3378.43     56.17 o 
  -4   2   2    14261.10    13250.04    100.94 o 
  -3   2   2    12281.73    11056.07     57.23 o 
  -2   2   2    16884.68    15129.56    105.71 o 
  -1   2   2    11183.29     9963.36     52.64 o 
   0   2   2    16520.47    15061.07    122.18 o 
   1   2   2     1091.28     1203.58     16.49 o 
   2   2   2     7197.88     6945.67     44.84 o 
   3   2   2     6339.01     5559.55     50.44 o 
   4   2   2    22176.29    20646.39    293.88 o 
   5   2   2    20592.77    19278.29    229.80 o 
   6   2   2    11538.73    10739.28    135.38 o 
   7   2   2     4320.77     4320.90    116.25 o 
   8   2   2      370.30      427.95     18.63 o 
   9   2   2     1207.92     1316.70     27.96 o 
  10   2   2     3925.35     4057.98    166.23 o 
  11   2   2     9087.58     8348.36    256.24 o 
  12   2   2     6676.84     6207.28    132.35 o 
  13   2   2     6646.89     5985.74    183.57 o 
  14   2   2     1910.58     2051.13     71.60 o 
  15   2   2      189.88      195.29     17.65 o 
  16   2   2       73.08       72.44     26.75 o 
  17   2   2     1549.31     1495.59     52.78 o 
  18   2   2     1684.20     1632.21     69.88 o 
 -18   3   2     1136.36     1009.32     32.18 o 
 -17   3   2        8.03       16.23     10.24 o 
 -16   3   2      274.55      290.31     19.02 o 
 -15   3   2     1741.87     1906.06     39.63 o 
 -14   3   2     4015.72     4168.90    139.24 o 
 -13   3   2     6161.88     5944.23    161.61 o 
 -12   3   2     5628.34     5303.49    139.87 o 
 -11   3   2     3076.43     3088.37     64.01 o 
 -10   3   2        3.02       13.10      6.10 o 
  -9   3   2      685.93      702.14     21.79 o 
  -8   3   2     3317.07     3249.82     45.73 o 
  -7   3   2     9539.21     8917.94    106.39 o 
  -6   3   2    15917.86    14856.24    173.05 o 
  -5   3   2    11337.05    10359.87     94.17 o 
  -4   3   2     5169.63     5110.77     78.72 o 
  -3   3   2      975.08     1072.12     12.69 o 
  -2   3   2      259.34      277.69      5.29 o 
  -1   3   2     8069.57     7886.03     90.03 o 
   0   3   2    27990.23    25993.07    734.73 o 
   1   3   2     9847.16     8627.28     99.29 o 
   2   3   2    12173.06    11518.17    128.88 o 
   3   3   2     5900.34     5431.67     55.55 o 
   4   3   2      280.19      260.78      8.52 o 
   5   3   2       47.99       38.52      7.76 o 
   6   3   2     4074.85     4025.25     51.28 o 
   7   3   2     8431.21     7823.92    115.04 o 
   8   3   2     9200.12     8442.43    143.10 o 
   9   3   2     8098.17     7749.71    113.83 o 
  10   3   2     2721.14     2957.83     82.08 o 
  11   3   2      335.24      399.12     31.94 o 
  12   3   2       12.68       29.22     13.16 o 
  13   3   2      622.50      623.87     19.70 o 
  14   3   2     3018.77     3238.48     89.47 o 
  15   3   2     5263.49     5754.03     92.21 o 
  16   3   2     1909.90     1959.01     82.16 o 
  17   3   2     1085.05     1161.02     49.78 o 
 -16   4   2     2310.55     2283.91     78.61 o 
 -15   4   2      802.01      849.25     35.82 o 
 -14   4   2      236.04      268.73     18.66 o 
 -13   4   2        9.78       19.06      8.72 o 
 -12   4   2     1096.44     1151.35     39.13 o 
 -11   4   2     2391.89     2426.47     61.97 o 
 -10   4   2     3838.52     3750.95     87.41 o 
  -9   4   2     7977.54     7251.70    161.97 o 
  -8   4   2     5957.80     5753.79    133.11 o 
  -7   4   2     1248.30     1325.62     21.92 o 
  -6   4   2       34.35       45.33      5.78 o 
  -5   4   2     2154.61     2134.51     35.98 o 
  -4   4   2     9809.29     9274.97    124.70 o 
  -3   4   2     6355.97     5886.56    113.24 o 
  -2   4   2     8064.23     7294.48    109.71 o 
  -1   4   2     4845.19     4514.06     68.05 o 
   0   4   2     1200.08     1327.13     22.96 o 
   1   4   2      250.78      298.29     10.47 o 
   2   4   2     1117.81     1156.64     25.59 o 
   3   4   2     3458.32     3437.02     60.54 o 
   4   4   2     8677.66     8093.13     86.70 o 
   5   4   2     7737.42     6994.85     85.61 o 
   6   4   2     4468.63     4412.70     81.04 o 
   7   4   2     2777.47     2863.25     49.78 o 
   8   4   2      236.30      243.16     13.76 o 
   9   4   2     1021.65     1062.74     18.08 o 
  10   4   2     2165.16     2305.43     61.42 o 
  11   4   2     5385.16     5237.75    103.20 o 
  12   4   2     4460.19     4514.68    102.41 o 
  13   4   2     1619.90     1578.53     41.98 o 
  14   4   2      342.34      342.60     23.78 o 
  15   4   2       90.25       78.34     21.98 o 
 -14   5   2     2214.02     2244.01    114.31 o 
 -13   5   2     1958.00     1925.06     73.86 o 
 -12   5   2     1166.44     1091.00     55.20 o 
 -11   5   2      871.82      833.63     42.24 o 
 -10   5   2       17.79        7.34      7.71 o 
  -9   5   2      484.63      456.08     23.03 o 
  -8   5   2     2237.25     2293.85     78.68 o 
  -7   5   2     1180.69     1160.06     42.87 o 
  -6   5   2     2128.71     2252.00     71.17 o 
  -5   5   2     2334.71     2488.65     80.94 o 
  -4   5   2     3646.32     3658.74    108.57 o 
  -3   5   2     1889.64     2090.63     69.15 o 
  -2   5   2      937.83     1010.26     31.27 o 
  -1   5   2      936.63      960.91     32.04 o 
   0   5   2     3279.64     3211.32    131.85 o 
   1   5   2     6848.48     6399.72    157.82 o 
   2   5   2     4349.78     4477.84    114.49 o 
   3   5   2     2623.19     2663.39     72.06 o 
   4   5   2      380.85      410.57     20.52 o 
   5   5   2       29.89       30.83      9.96 o 
   6   5   2     1094.33     1082.27     34.79 o 
   7   5   2     3676.58     3511.09     80.85 o 
   8   5   2     2053.69     2222.27     70.78 o 
   9   5   2     2263.54     2359.57     63.81 o 
  10   5   2     2087.28     1973.44     67.02 o 
  11   5   2      642.97      594.91     26.23 o 
  12   5   2       34.05       24.27     10.28 o 
 -10   6   2     2394.67     2400.22    118.60 o 
  -9   6   2     1397.73     1373.11     71.02 o 
  -8   6   2     1262.26     1272.47     71.66 o 
  -7   6   2      806.90      742.84     56.29 o 
  -6   6   2      223.53      210.01     15.06 o 
  -5   6   2      261.85      223.09     20.93 o 
  -4   6   2     1867.26     1888.23     75.00 o 
  -3   6   2     2336.55     2383.32     82.29 o 
  -2   6   2     2176.22     2182.34     79.61 o 
  -1   6   2     1776.51     1790.55     53.75 o 
   0   6   2      211.33      216.41     11.39 o 
   1   6   2      210.08      210.42     14.97 o 
   2   6   2      255.86      270.91     26.70 o 
   3   6   2     1920.10     1941.28     76.20 o 
   4   6   2     2256.83     2103.92     81.13 o 
   5   6   2     2557.23     2507.01     91.75 o 
   6   6   2     1039.99     1027.98     48.94 o 
   7   6   2      423.75      385.82     19.35 o 
   8   6   2       63.79       38.34     17.24 o 
 -20   1   3        1.62        3.57     10.21 o 
 -19   1   3       30.17       32.97     14.72 o 
 -18   1   3       90.29       79.61     22.90 o 
 -17   1   3       41.43       28.66     11.64 o 
 -16   1   3        6.06       10.89      5.45 o 
 -15   1   3        2.96        5.39      5.32 o 
 -14   1   3       28.23       25.52      7.47 o 
 -13   1   3       26.29       33.53     10.84 o 
 -12   1   3      762.06      828.57     27.55 o 
 -11   1   3      197.70      251.96      9.61 o 
 -10   1   3      468.43      645.54     12.43 o 
  -9   1   3     3428.12     3534.17     84.67 o 
  -8   1   3       35.05       47.43      4.04 o 
  -7   1   3      231.34      248.49      5.55 o 
  -6   1   3     1211.43     1300.21     19.41 o 
  -5   1   3      736.90      759.43      9.02 o 
  -4   1   3      390.09      456.40      5.94 o 
  -3   1   3     1439.59     1400.31     18.37 o 
  -2   1   3     7291.36     6765.59     60.10 o 
  -1   1   3       17.80       17.10      2.78 o 
   0   1   3        0.01        2.32      1.33 o 
   1   1   3       33.43       36.41      2.40 o 
   2   1   3      601.54      659.47      7.17 o 
   3   1   3      377.97      417.26      7.60 o 
   4   1   3      264.35      258.42      5.83 o 
   5   1   3      299.55      302.28      7.41 o 
   6   1   3      327.00      377.86      9.02 o 
   7   1   3      138.21      152.54      8.88 o 
   8   1   3      110.56      112.69      8.46 o 
   9   1   3      500.37      568.68     21.36 o 
  10   1   3      223.13      224.82     14.64 o 
  11   1   3      532.44      562.63     25.76 o 
  12   1   3     2056.86     2199.13     61.62 o 
  13   1   3       12.67       25.23     25.97 o 
  14   1   3       17.85       27.82      9.69 o 
  15   1   3       64.43       61.42     16.76 o 
  16   1   3      299.18      296.65     19.25 o 
  17   1   3       19.98       20.06     10.66 o 
  18   1   3      386.33      362.20     35.43 o 
 -19   2   3        8.56        5.84      6.40 o 
 -18   2   3        1.99        5.81      7.59 o 
 -17   2   3       45.78       43.30     15.63 o 
 -16   2   3      165.22      152.98     23.42 o 
 -15   2   3      460.81      450.50     25.64 o 
 -14   2   3     1152.78     1194.92     45.39 o 
 -13   2   3      326.15      320.81     19.10 o 
 -12   2   3        1.39        3.61      4.58 o 
 -11   2   3      310.30      359.23     18.78 o 
 -10   2   3      746.25      859.01     30.28 o 
  -9   2   3      630.84      699.63     24.07 o 
  -8   2   3      292.16      291.78     11.22 o 
  -7   2   3     5556.01     5538.90     67.47 o 
  -6   2   3      469.99      477.31      8.68 o 
  -5   2   3        0.92        8.08      2.06 o 
  -4   2   3       25.20       29.93      2.38 o 
  -3   2   3      711.76      799.52     11.09 o 
  -2   2   3     1799.79     1826.04     13.65 o 
  -1   2   3     3477.00     3497.12     33.13 o 
   0   2   3     1795.91     1802.64     21.18 o 
   1   2   3        6.75        8.28      2.10 o 
   2   2   3      635.90      688.53      7.74 o 
   3   2   3       12.01       20.84      4.86 o 
   4   2   3      341.45      404.56      8.80 o 
   5   2   3      474.73      557.63     19.79 o 
   6   2   3     1057.16     1216.71     20.67 o 
   7   2   3     1301.03     1379.02     28.57 o 
   8   2   3      302.37      314.71     17.10 o 
   9   2   3      242.27      249.65     13.38 o 
  10   2   3      166.02      186.65     14.06 o 
  11   2   3      422.67      437.33     21.96 o 
  12   2   3        3.58        3.86      5.22 o 
  13   2   3      430.53      455.96     24.39 o 
  14   2   3     1023.85     1021.83     54.92 o 
  15   2   3        7.70        7.88      7.56 o 
  16   2   3       49.03       45.37     19.14 o 
  17   2   3      132.09      137.42     21.39 o 
 -18   3   3      317.09      303.64     22.70 o 
 -17   3   3      256.17      258.47     23.85 o 
 -16   3   3      164.33      169.66     12.84 o 
 -15   3   3       49.15       42.92     14.48 o 
 -14   3   3        2.57        2.08      4.93 o 
 -13   3   3      264.66      247.64     13.85 o 
 -12   3   3      973.42      991.01     34.11 o 
 -11   3   3     2352.42     2445.84     49.91 o 
 -10   3   3     2086.83     2073.08     45.57 o 
  -9   3   3     1101.57     1138.07     27.86 o 
  -8   3   3       18.49       19.53      5.78 o 
  -7   3   3      848.24      839.47     20.45 o 
  -6   3   3     1744.10     1770.54     35.72 o 
  -5   3   3      824.74      895.13     15.31 o 
  -4   3   3     3103.89     3182.80     55.39 o 
  -3   3   3     2406.19     2284.10     21.69 o 
  -2   3   3       37.09       26.33      2.35 o 
  -1   3   3      263.57      253.87      4.14 o 
   0   3   3      417.57      494.93      9.43 o 
   1   3   3      500.15      561.08      7.98 o 
   2   3   3     2598.45     2497.31     54.05 o 
   3   3   3     1691.80     1705.24     42.78 o 
   4   3   3     3186.43     3182.64     73.23 o 
   5   3   3     1342.39     1451.28     21.01 o 
   6   3   3      395.06      410.92     14.87 o 
   7   3   3       12.33       15.26      7.03 o 
   8   3   3      605.47      635.93     23.48 o 
   9   3   3     1631.88     1699.57     38.13 o 
  10   3   3     1002.50     1082.51     40.78 o 
  11   3   3      543.95      617.95     32.38 o 
  12   3   3      379.18      362.25     16.22 o 
  13   3   3       63.67       73.56     25.66 o 
  14   3   3        5.41        5.87      8.57 o 
  15   3   3        4.06        4.92      7.30 o 
  16   3   3       70.90       63.89     29.22 o 
 -17   4   3      268.93      243.15     18.76 o 
 -16   4   3      546.94      510.12     26.48 o 
 -15   4   3     1532.37     1518.01     46.86 o 
 -14   4   3      406.25      405.16     14.19 o 
 -13   4   3      220.83      204.73     14.89 o 
 -12   4   3      337.01      330.28     13.62 o 
 -11   4   3        8.68       14.12      8.04 o 
 -10   4   3      332.92      308.96     17.71 o 
  -9   4   3     1123.91     1112.98     33.81 o 
  -8   4   3      463.35      495.09     16.45 o 
  -7   4   3      538.49      507.13     16.86 o 
  -6   4   3     6070.80     5771.29     92.52 o 
  -5   4   3     2071.83     2048.19     34.74 o 
  -4   4   3      216.91      214.21      7.57 o 
  -3   4   3        4.92        4.69      2.02 o 
  -2   4   3     1796.02     1832.86     39.51 o 
  -1   4   3     3372.73     3476.99     90.38 o 
   0   4   3     3544.96     3412.74     63.94 o 
   1   4   3     2417.26     2529.29     43.84 o 
   2   4   3     1307.91     1400.39     25.12 o 
   3   4   3       76.52       91.01      4.88 o 
   4   4   3      141.26      146.78      6.01 o 
   5   4   3     1134.21     1099.80     24.40 o 
   6   4   3     2199.87     2346.61     58.77 o 
   7   4   3     1084.45     1159.24     29.75 o 
   8   4   3     2040.80     2136.73     54.48 o 
   9   4   3     2332.04     2373.07     58.95 o 
  10   4   3      326.34      309.33     12.15 o 
  11   4   3      122.78      120.11     10.29 o 
  12   4   3      815.10      768.16     30.95 o 
  13   4   3      684.76      629.91     27.83 o 
  14   4   3     1142.75     1047.36     37.59 o 
 -14   5   3        0.90        7.06     15.26 o 
 -13   5   3      691.43      582.39     35.33 o 
 -12   5   3     1415.80     1367.95     37.74 o 
 -11   5   3     1789.16     1770.24     93.71 o 
 -10   5   3     1461.09     1522.23     67.75 o 
  -9   5   3      995.70      949.21     47.74 o 
  -8   5   3      115.57      121.21      9.74 o 
  -7   5   3      454.17      434.14     15.61 o 
  -6   5   3      732.74      717.48     25.01 o 
  -5   5   3      702.36      716.52     31.35 o 
  -4   5   3     4796.58     4738.14    234.73 o 
  -3   5   3     2236.15     2220.30     71.86 o 
  -2   5   3     1156.96     1157.25     31.21 o 
  -1   5   3     1251.18     1285.64     35.53 o 
   0   5   3       81.31       87.52      9.40 o 
   1   5   3     1083.15     1138.69     38.48 o 
   2   5   3     2446.92     2648.18     70.05 o 
   3   5   3     3149.37     3200.96     89.64 o 
   4   5   3     2833.85     2834.85     82.75 o 
   5   5   3      848.29      863.41     29.51 o 
   6   5   3      738.14      686.62     32.81 o 
   7   5   3        7.75        8.75      6.45 o 
   8   5   3      804.31      758.25     30.10 o 
   9   5   3     1010.92      985.76     43.53 o 
  10   5   3     1276.91     1255.90     38.76 o 
  11   5   3     1624.16     1468.60     51.40 o 
  12   5   3      834.26      848.34     50.98 o 
 -10   6   3      443.76      428.50     47.81 o 
  -9   6   3     1088.39     1013.48     44.25 o 
  -8   6   3     1807.45     1688.83     86.42 o 
  -7   6   3     3979.69     3932.89    156.95 o 
  -6   6   3     1996.65     1986.35     73.21 o 
  -5   6   3      134.77      137.64     14.35 o 
  -4   6   3        3.13        4.19      6.51 o 
  -3   6   3      266.52      241.66     18.02 o 
  -2   6   3     2579.28     2606.45     97.59 o 
  -1   6   3     2374.84     2422.74     81.69 o 
   0   6   3     1882.68     1929.93     75.77 o 
   1   6   3     1607.78     1522.04     35.36 o 
   2   6   3      914.50      861.08     45.30 o 
   3   6   3       36.91       39.11     14.76 o 
   4   6   3       89.54       83.27     37.86 o 
   5   6   3     1024.23      964.46     45.15 o 
   6   6   3     2459.87     2420.72     91.43 o 
   7   6   3     1868.60     1782.77     77.60 o 
 -20   0   4     2176.80     2058.59    172.16 o 
 -19   0   4     2526.16     2667.19    171.88 o 
 -18   0   4     2632.87     2851.38    135.74 o 
 -17   0   4     2617.67     2816.27    121.38 o 
 -16   0   4        0.31        9.15     11.22 o 
 -15   0   4      214.73      251.54     19.79 o 
 -14   0   4     1708.85     1838.56     41.41 o 
 -13   0   4    17373.40    16146.59    551.22 o 
 -12   0   4    16001.15    14888.59    578.06 o 
 -11   0   4     9289.91     8773.44    142.43 o 
 -10   0   4      363.73      304.27      8.70 o 
  -9   0   4      487.19      536.32     12.09 o 
  -8   0   4     1035.01     1081.42     42.80 o 
  -7   0   4     8067.40     8026.18    136.63 o 
  -6   0   4    15082.50    13610.63    134.76 o 
  -5   0   4    26433.00    23464.20    347.03 o 
  -4   0   4    16661.04    15592.93    309.01 o 
  -3   0   4    11982.41    11623.84    115.11 o 
  -2   0   4     2073.97     1955.78     37.85 o 
  -1   0   4     1045.68     1152.82     73.87 o 
   0   0   4    10225.39     9570.59    234.53 o 
   1   0   4    18742.21    17432.38    234.66 o 
   4   0   4    12636.56    11122.42    175.35 o 
   5   0   4     1670.33     2217.62     48.96 o 
   6   0   4      231.76      251.16     22.07 o 
   7   0   4     5471.17     4972.23    138.53 o 
   8   0   4    13911.63    13168.67    363.82 o 
   9   0   4     7720.04     6811.80    216.14 o 
  10   0   4     5657.15     5094.07    190.26 o 
  11   0   4     3624.71     3861.65    180.72 o 
  12   0   4     4522.57     4613.65    173.47 o 
  13   0   4       99.39       94.98    104.07 o 
  14   0   4      912.33      869.69     63.64 o 
  15   0   4     3861.53     4114.35    183.80 o 
  16   0   4     4014.02     4324.47    294.08 o 
  18   0   4     1870.20     2028.54    165.19 o 
 -20   1   4      211.39      196.45     20.30 o 
 -19   1   4       44.63       34.64     15.34 o 
 -18   1   4     1444.26     1573.78     52.33 o 
 -17   1   4     3227.86     3304.32     85.06 o 
 -16   1   4     3515.71     3611.25    110.50 o 
 -15   1   4     5758.35     5497.24    168.99 o 
 -14   1   4     1706.66     1858.35     38.75 o 
 -13   1   4     1353.13     1407.44     41.56 o 
 -12   1   4        0.18       14.12     12.27 o 
 -11   1   4      772.44      811.27     27.86 o 
 -10   1   4     8073.37     7885.76    151.65 o 
  -9   1   4    19945.87    19344.13    254.34 o 
  -8   1   4    11294.78    10917.44    120.74 o 
  -7   1   4    19954.62    19506.19    177.30 o 
  -6   1   4     3407.70     3240.22     46.97 o 
  -5   1   4      315.32      393.44      5.87 o 
  -4   1   4     7696.83     7431.19     66.44 o 
  -3   1   4     7530.05     6841.97     62.43 o 
  -2   1   4    22546.03    20462.33    158.16 o 
  -1   1   4    27909.36    25313.03    369.75 o 
   0   1   4    19804.31    17746.88    274.76 o 
   1   1   4     6381.80     5851.76     62.49 o 
   2   1   4      387.14      416.42      9.04 o 
   3   1   4     3716.79     3706.79    111.40 o 
   4   1   4     5265.15     4721.87    411.18 o 
   5   1   4    15454.16    14080.70    274.00 o 
   6   1   4    21679.80    19792.99    478.15 o 
   7   1   4    11053.66     9678.27    317.86 o 
   8   1   4     9693.39     9232.72    150.48 o 
   9   1   4      170.89      198.59     16.23 o 
  10   1   4     1280.08     1334.81     35.93 o 
  11   1   4     8266.30     8148.67    169.76 o 
  12   1   4     5354.20     5151.40    188.78 o 
  13   1   4     4850.23     4670.35    146.38 o 
  14   1   4     5584.74     5605.24    189.43 o 
  15   1   4     1514.05     1573.43     62.59 o 
  16   1   4      142.91      216.04     42.94 o 
  17   1   4       63.13       90.93     42.06 o 
 -20   2   4     2023.49     2022.10     79.82 o 
 -19   2   4     2136.93     2071.30     79.93 o 
 -18   2   4     1690.66     1592.98     58.24 o 
 -17   2   4      930.50     1019.34     40.68 o 
 -16   2   4      156.15      153.57     10.66 o 
 -15   2   4      360.48      362.84     29.96 o 
 -14   2   4     3541.98     3560.03    216.80 o 
 -13   2   4     4930.75     4824.33    130.30 o 
 -12   2   4     6630.94     6299.68    110.74 o 
 -11   2   4     7931.76     7558.56    164.14 o 
 -10   2   4     1067.03     1154.84     33.54 o 
  -9   2   4     2587.18     2591.43     78.88 o 
  -8   2   4      520.05      596.69     14.25 o 
  -7   2   4     4507.11     4340.26     86.35 o 
  -6   2   4     7733.49     7094.13    100.56 o 
  -5   2   4    16833.63    15608.08    132.17 o 
  -4   2   4    26977.35    24783.06    405.63 o 
  -3   2   4    18106.44    17191.53     86.43 o 
  -2   2   4        7.01        7.20      2.65 o 
  -1   2   4      279.15      302.98      4.05 o 
   0   2   4     7629.28     7094.34     96.44 o 
   1   2   4    14985.56    14146.69    181.36 o 
   2   2   4    17751.72    16060.76    143.87 o 
   3   2   4    16497.13    14903.37    127.88 o 
   4   2   4    10707.93     9950.62    137.09 o 
   5   2   4     1836.31     1932.84     62.78 o 
   6   2   4      153.28      166.87     12.34 o 
   7   2   4     4373.10     4240.21    170.85 o 
   8   2   4     4679.62     4729.95    143.27 o 
   9   2   4    11285.91    10316.51    363.02 o 
  10   2   4     8292.21     8282.04    238.74 o 
  11   2   4     5820.46     5329.09    157.75 o 
  12   2   4     3811.63     3905.89    116.80 o 
  13   2   4      582.78      568.08     23.46 o 
  14   2   4     1264.41     1229.50     59.82 o 
  15   2   4     2959.15     3132.53    117.57 o 
  16   2   4     3953.37     4146.36    140.52 o 
  17   2   4     3557.93     3809.45    109.22 o 
 -18   3   4      605.85      579.52     23.16 o 
 -17   3   4     1929.01     1848.52     58.95 o 
 -16   3   4     3607.46     3641.68     99.85 o 
 -15   3   4     3781.17     4060.82     90.73 o 
 -14   3   4     2120.49     2157.66     69.75 o 
 -13   3   4      452.06      474.81     24.73 o 
 -12   3   4       43.82       68.76     18.17 o 
 -11   3   4      129.50      158.09     12.79 o 
 -10   3   4     7392.23     7256.34    141.02 o 
  -9   3   4    14090.68    12926.43    411.12 o 
  -8   3   4     8371.26     7800.91    126.96 o 
  -7   3   4     5798.32     5705.50    102.92 o 
  -6   3   4      349.35      380.69      9.74 o 
  -5   3   4       44.60       48.25      3.93 o 
  -4   3   4     4597.25     4672.50     47.39 o 
  -3   3   4     6248.59     5753.36    100.47 o 
  -2   3   4     9372.50     8561.10    109.98 o 
  -1   3   4    12816.18    11479.11    132.76 o 
   0   3   4     6483.11     5990.00     60.16 o 
   1   3   4     4151.83     4244.25     53.64 o 
   2   3   4       13.43       20.65      5.15 o 
   3   3   4     1620.10     1822.13     24.20 o 
   4   3   4     4237.83     3928.01     49.22 o 
   5   3   4     9910.41     9087.85    135.39 o 
   6   3   4    10019.75     9388.51    172.58 o 
   7   3   4     6629.06     6278.73     97.21 o 
   8   3   4     1789.01     1936.71     42.55 o 
   9   3   4      172.18      172.69     11.35 o 
  10   3   4       18.61       23.90      9.29 o 
  11   3   4     5622.73     5402.18    186.46 o 
  12   3   4     2947.89     2970.74    116.49 o 
  13   3   4     2710.17     2741.75     93.96 o 
  14   3   4     2091.03     2147.04     81.21 o 
  15   3   4     1106.67     1082.35     49.57 o 
 -17   4   4      923.74      990.13     47.31 o 
 -16   4   4      135.09      120.64     12.67 o 
 -15   4   4      145.33      155.37     12.97 o 
 -14   4   4     1290.52     1283.91     55.29 o 
 -13   4   4     4022.61     4128.31     99.04 o 
 -12   4   4     5500.87     5533.01    145.82 o 
 -11   4   4     3063.81     3343.45     96.89 o 
 -10   4   4      656.99      705.16     30.28 o 
  -9   4   4      269.20      289.21     11.17 o 
  -8   4   4     1346.55     1406.02     27.63 o 
  -7   4   4      933.99      925.80     25.34 o 
  -6   4   4     4112.24     3927.56    147.47 o 
  -5   4   4     9339.57     8596.35    122.29 o 
  -4   4   4     4805.76     4725.40    116.16 o 
  -3   4   4     4935.21     4743.35     57.59 o 
  -2   4   4      589.49      641.79      9.90 o 
  -1   4   4      135.95      152.12     17.42 o 
   0   4   4     2150.74     2347.20     34.94 o 
   1   4   4     6522.21     6228.37    101.09 o 
   2   4   4     8022.59     7617.89    168.42 o 
   3   4   4     7827.75     7261.96    216.83 o 
   4   4   4     4380.24     4430.01     79.37 o 
   5   4   4      332.53      326.99     14.88 o 
   6   4   4      129.07      150.14     12.14 o 
   7   4   4     1849.70     1894.26     47.10 o 
   8   4   4     3154.77     3339.98     79.56 o 
   9   4   4     3590.10     3649.90     96.95 o 
  10   4   4     2414.04     2586.80     53.45 o 
  11   4   4     2518.60     2438.83     59.94 o 
  12   4   4     1056.21     1043.13     37.42 o 
  13   4   4        5.30        9.83      7.81 o 
  14   4   4       60.21       56.76     18.90 o 
 -14   5   4      394.07      413.61     47.24 o 
 -13   5   4      712.12      671.81     34.25 o 
 -12   5   4       48.10       45.17     26.56 o 
 -11   5   4      299.07      285.63     22.13 o 
 -10   5   4     1027.31      994.31     35.22 o 
  -9   5   4     1752.76     1905.72     65.35 o 
  -8   5   4     4086.88     4205.65     95.28 o 
  -7   5   4     5995.51     5931.81    168.15 o 
  -6   5   4      358.69      377.26     13.99 o 
  -5   5   4        5.67       10.00      4.33 o 
  -4   5   4      442.35      444.85     22.30 o 
  -3   5   4     2834.48     2841.81     78.22 o 
  -2   5   4     3478.72     3593.98     86.91 o 
  -1   5   4     5252.75     5350.55    125.09 o 
   0   5   4     3737.58     3995.46    152.10 o 
   1   5   4     1204.07     1267.92     36.71 o 
   2   5   4      184.28      174.23     11.88 o 
   3   5   4      724.61      715.65     27.71 o 
   4   5   4     1528.91     1610.10     50.25 o 
   5   5   4     2265.70     2338.03     64.61 o 
   6   5   4     4307.59     4301.95     99.98 o 
   7   5   4     3642.43     3650.48    101.06 o 
   8   5   4     2948.43     2889.86     94.59 o 
   9   5   4       44.21       43.58     18.03 o 
  10   5   4      702.65      634.68     23.48 o 
  11   5   4     1267.28     1204.56     48.69 o 
  -9   6   4       15.31       20.55     15.14 o 
  -8   6   4        2.52       16.75      9.75 o 
  -7   6   4      413.89      452.21     30.43 o 
  -6   6   4     1558.82     1609.71     77.29 o 
  -5   6   4     2776.58     2738.53     99.53 o 
  -4   6   4     1795.84     1795.55     70.51 o 
  -3   6   4      985.93     1066.83     53.37 o 
  -2   6   4      235.22      210.22     18.22 o 
  -1   6   4       72.38       63.23     23.43 o 
   0   6   4      721.84      755.14     46.79 o 
   1   6   4     2060.77     2055.15     78.32 o 
   2   6   4     1855.34     1751.02     61.76 o 
   3   6   4     1599.22     1622.60     58.28 o 
   4   6   4     1370.92     1295.77     55.15 o 
   5   6   4       89.57       76.48     30.09 o 
   6   6   4        1.38        5.53      8.73 o 
 -20   1   5        0.18        3.72     12.68 o 
 -19   1   5        2.44        6.57      5.48 o 
 -18   1   5       37.64       43.04     18.56 o 
 -17   1   5       14.03       20.28      7.41 o 
 -16   1   5      138.65      127.23     12.94 o 
 -15   1   5       74.73       82.82     26.13 o 
 -14   1   5      353.97      390.11     18.98 o 
 -13   1   5      157.38      165.43     15.08 o 
 -12   1   5      465.26      532.11     25.65 o 
 -11   1   5       67.97       76.60      9.56 o 
 -10   1   5      791.52      914.42     25.71 o 
  -9   1   5      521.91      524.39     12.89 o 
  -8   1   5       84.75       88.62      2.80 o 
  -7   1   5        0.65        3.23      1.58 o 
  -6   1   5     3961.32     4121.77     64.05 o 
  -5   1   5      241.34      251.23      6.47 o 
  -4   1   5        9.00        8.89      2.33 o 
  -3   1   5      156.04      175.23      4.03 o 
  -2   1   5      167.07      194.38      3.49 o 
  -1   1   5      265.25      271.13      4.44 o 
   0   1   5      618.41      665.88      8.46 o 
   1   1   5       21.43       44.69      3.67 o 
   2   1   5     1186.40     1362.11     21.55 o 
   3   1   5     1874.25     1827.86     37.81 o 
   4   1   5      115.04      136.89     11.05 o 
   5   1   5      401.40      434.34     14.42 o 
   6   1   5       49.88       69.11     21.18 o 
   7   1   5       26.06       35.70     13.02 o 
   8   1   5     1739.33     1870.55     45.21 o 
   9   1   5      640.46      686.07     20.48 o 
  10   1   5      189.07      196.27     15.98 o 
  11   1   5       36.90       32.93     12.24 o 
  12   1   5      756.58      794.16     38.55 o 
  13   1   5        1.07        1.64      8.47 o 
  14   1   5       43.26       48.86     19.36 o 
  15   1   5      317.28      293.29     25.76 o 
  16   1   5       18.87       11.62     13.45 o 
  17   1   5       16.00       19.72     15.76 o 
 -19   2   5      109.68       79.13     30.08 o 
 -18   2   5      210.76      199.33     12.40 o 
 -17   2   5      515.65      453.51     22.78 o 
 -16   2   5      119.50      114.11     35.84 o 
 -15   2   5      266.24      264.51     20.17 o 
 -14   2   5        3.77        7.80      5.17 o 
 -13   2   5      361.73      369.68     20.77 o 
 -12   2   5        7.38        6.69      5.43 o 
 -11   2   5     1564.44     1653.70     37.31 o 
 -10   2   5     1985.34     2158.71     47.54 o 
  -9   2   5       19.01       20.03      6.47 o 
  -8   2   5      137.09      105.13      7.49 o 
  -7   2   5       17.65       18.66      3.38 o 
  -6   2   5       50.19       57.64      3.29 o 
  -5   2   5       68.46       55.07      3.49 o 
  -4   2   5     2460.41     2601.93     31.51 o 
  -3   2   5      364.75      336.50      4.79 o 
  -2   2   5      700.84      723.03      6.81 o 
  -1   2   5      889.08     1021.91     11.24 o 
   0   2   5        0.85        2.20      2.09 o 
   1   2   5        3.58        7.75      2.62 o 
   2   2   5      135.45      168.13      6.23 o 
   3   2   5      641.76      709.52     12.26 o 
   4   2   5     1570.62     1609.41     31.31 o 
   5   2   5      610.96      653.69     23.07 o 
   6   2   5      657.55      695.16     25.53 o 
   7   2   5       39.16       47.31     14.09 o 
   8   2   5       11.95       14.68     10.36 o 
   9   2   5      104.34      107.54     11.89 o 
  10   2   5      934.27      960.17     40.33 o 
  11   2   5      339.26      361.03     21.01 o 
  12   2   5       86.16       94.59     27.62 o 
  13   2   5      483.46      479.17     27.86 o 
  14   2   5      189.09      196.23     15.07 o 
  15   2   5      152.30      125.89     20.99 o 
  16   2   5       41.17       29.67     25.25 o 
 -18   3   5      112.71       82.59     26.86 o 
 -17   3   5        0.45        1.56      6.69 o 
 -16   3   5      179.94      177.24     11.43 o 
 -15   3   5     1361.07     1250.16     54.37 o 
 -14   3   5      712.73      698.01     25.78 o 
 -13   3   5      925.88      910.17     38.15 o 
 -12   3   5      805.66      816.96     27.51 o 
 -11   3   5       52.92       47.83     12.48 o 
 -10   3   5      203.83      183.77     17.84 o 
  -9   3   5       25.16       49.09     10.67 o 
  -8   3   5      953.71     1071.21     24.06 o 
  -7   3   5     3208.26     3273.01     62.93 o 
  -6   3   5      788.12      800.16     17.13 o 
  -5   3   5      831.06      809.89     17.55 o 
  -4   3   5      875.72      980.66     14.42 o 
  -3   3   5      132.45      158.92      5.94 o 
  -2   3   5      542.01      560.91     13.55 o 
  -1   3   5      971.66     1034.68     15.35 o 
   0   3   5     2652.72     2563.57     37.59 o 
   1   3   5     2625.81     2642.27     51.14 o 
   2   3   5     1450.71     1495.98     21.55 o 
   3   3   5      240.37      266.11     11.25 o 
   4   3   5       38.30       37.49      6.75 o 
   5   3   5      453.30      463.84     17.85 o 
   6   3   5      380.10      387.69     18.39 o 
   7   3   5      273.30      275.28     17.72 o 
   8   3   5     1829.83     1922.56     51.89 o 
   9   3   5      881.58      920.43     42.05 o 
  10   3   5      114.80      124.67     15.09 o 
  11   3   5      392.82      386.49     28.02 o 
  12   3   5      108.21      101.60     27.30 o 
  13   3   5      727.18      698.28     36.89 o 
  14   3   5      502.57      511.11     24.50 o 
  15   3   5      299.43      274.03     21.63 o 
 -16   4   5      134.78      109.87     15.29 o 
 -15   4   5      732.53      695.27     31.01 o 
 -14   4   5      482.48      445.99     24.17 o 
 -13   4   5      108.16       95.66     14.76 o 
 -12   4   5      613.47      611.86     29.46 o 
 -11   4   5      132.66      128.32     10.26 o 
 -10   4   5     2440.43     2552.08     69.63 o 
  -9   4   5     4289.61     4333.96    105.55 o 
  -8   4   5      203.46      191.82     11.23 o 
  -7   4   5      576.45      599.51     19.92 o 
  -6   4   5       52.46       48.20      3.89 o 
  -5   4   5     1236.05     1381.80     26.06 o 
  -4   4   5     1224.37     1217.99     23.11 o 
  -3   4   5     3030.28     3088.07     56.66 o 
  -2   4   5     3070.61     3075.94     74.37 o 
  -1   4   5     1468.40     1500.46     24.68 o 
   0   4   5      660.15      660.86     11.92 o 
   1   4   5        1.49        5.81      3.34 o 
   2   4   5      895.34      922.44     26.59 o 
   3   4   5     1571.79     1684.02     35.52 o 
   4   4   5     1783.50     1917.93     46.50 o 
   5   4   5     3252.93     3341.42     87.35 o 
   6   4   5     3795.25     3871.78     89.00 o 
   7   4   5      263.63      261.73     10.92 o 
   8   4   5      309.17      315.46     12.05 o 
   9   4   5      543.33      548.29     23.46 o 
  10   4   5      324.31      306.43     13.83 o 
  11   4   5     2329.61     2273.87     64.33 o 
  12   4   5     1121.68     1056.28     35.91 o 
  13   4   5      268.92      226.55     14.92 o 
 -14   5   5      835.57      760.87     68.46 o 
 -13   5   5     1150.57     1104.58     63.72 o 
 -12   5   5      511.10      477.20     31.71 o 
 -11   5   5      297.32      264.00     14.77 o 
 -10   5   5        0.19        3.45      5.24 o 
  -9   5   5        1.37        4.78      6.50 o 
  -8   5   5     1233.97     1282.07     62.60 o 
  -7   5   5     3913.05     3997.11     88.67 o 
  -6   5   5     1886.62     2006.04     59.67 o 
  -5   5   5     2049.79     2134.76     66.07 o 
  -4   5   5      589.90      630.19     14.27 o 
  -3   5   5        0.68        3.16      5.19 o 
  -2   5   5      408.92      438.53     13.91 o 
  -1   5   5     1364.93     1368.16     43.12 o 
   0   5   5     2723.71     2810.88     82.89 o 
   1   5   5     1936.87     1912.74     58.23 o 
   2   5   5     1892.61     1931.40     60.69 o 
   3   5   5     1148.80     1159.60     50.95 o 
   4   5   5       12.18       12.59      7.26 o 
   5   5   5      159.10      140.05     11.55 o 
   6   5   5      284.10      289.04     12.78 o 
   7   5   5     1865.16     1801.90     60.05 o 
   8   5   5     2156.53     2134.63     68.31 o 
   9   5   5     1660.33     1565.77     53.43 o 
  10   5   5      772.52      778.06     40.24 o 
  -9   6   5      951.39      977.52     69.18 o 
  -8   6   5      114.84      107.81     48.51 o 
  -7   6   5       40.71       24.52     17.66 o 
  -6   6   5        1.42        8.32     12.53 o 
  -5   6   5      502.36      479.69     29.51 o 
  -4   6   5     1717.06     1749.68     62.23 o 
  -3   6   5     1839.97     1667.35     62.23 o 
  -2   6   5     2522.91     2486.00     73.02 o 
  -1   6   5     1074.62     1132.18     52.92 o 
   0   6   5      222.97      222.27     17.48 o 
   1   6   5        4.81       10.52      7.43 o 
   2   6   5      851.53      847.93     34.01 o 
   3   6   5     1280.06     1293.87     53.01 o 
   4   6   5     1992.62     1984.22     79.18 o 
   5   6   5     2439.01     2361.79     95.50 o 
 -19   0   6        5.44       23.14     25.60 o 
 -18   0   6       11.65        6.18     16.14 o 
 -17   0   6     2425.39     2471.70    116.91 o 
 -16   0   6     3881.65     4037.84    216.74 o 
 -15   0   6     5589.60     5602.49    201.88 o 
 -14   0   6     3747.40     3570.74    102.49 o 
 -13   0   6     2197.06     2346.57    146.93 o 
 -12   0   6     1562.40     1779.03     52.25 o 
 -11   0   6      294.05      310.58     15.55 o 
 -10   0   6     3375.77     3408.78     73.89 o 
  -9   0   6     8489.56     8366.21    153.25 o 
  -8   0   6    11034.89    10109.29    182.60 o 
  -7   0   6    18260.45    17331.78    304.67 o 
  -6   0   6     7743.47     7118.83    113.54 o 
  -5   0   6     4571.86     4494.03     56.02 o 
  -4   0   6       11.70       17.64     23.23 o 
  -3   0   6     2918.70     3345.61     65.29 o 
  -2   0   6    12508.85    11804.18    187.07 o 
  -1   0   6    21100.50    21481.96    529.38 o 
   0   0   6    29096.36    27975.21    688.33 o 
   1   0   6      328.38      203.72     14.88 o 
   2   0   6     2785.29     2737.82     58.69 o 
   3   0   6     3159.76     3466.50     97.38 o 
   4   0   6      585.70      595.93     30.44 o 
   5   0   6     3494.60     3309.30    111.82 o 
   6   0   6    13116.21    11971.33    337.30 o 
   7   0   6    12078.86    11174.74    403.54 o 
   8   0   6     8953.08     8182.45    240.89 o 
   9   0   6     5203.90     4789.14    179.96 o 
  10   0   6     1011.06     1041.99     55.25 o 
  11   0   6     1013.66     1018.05     69.49 o 
  12   0   6     1573.94     1582.17    102.84 o 
  13   0   6     5131.14     4986.28    254.21 o 
  14   0   6     5254.47     5381.85    273.82 o 
  15   0   6     3259.83     3137.90    180.08 o 
  16   0   6     1986.72     2103.85    146.48 o 
 -20   1   6      299.64      302.33     36.88 o 
 -19   1   6     2192.08     2185.66    113.92 o 
 -18   1   6     2246.33     2349.75     74.86 o 
 -17   1   6     2943.55     3200.71     88.13 o 
 -16   1   6     2725.96     2780.58     98.54 o 
 -15   1   6      446.07      483.99     22.84 o 
 -14   1   6      618.67      630.55     29.06 o 
 -13   1   6     6251.88     6452.75    230.47 o 
 -12   1   6     5267.66     5418.80    166.27 o 
 -11   1   6     8404.80     8459.40    154.38 o 
 -10   1   6     7913.22     7878.29    166.51 o 
  -9   1   6     6399.39     6192.50     89.46 o 
  -8   1   6      177.83      174.37      6.06 o 
  -7   1   6      251.07      280.32      7.06 o 
  -6   1   6     4320.18     4014.37    110.88 o 
  -5   1   6    16174.24    15212.31    180.17 o 
  -4   1   6    16274.42    14550.17    113.73 o 
  -3   1   6    16073.38    14931.93    109.53 o 
  -2   1   6    13199.62    12123.08    275.15 o 
  -1   1   6     2041.78     1904.49     34.49 o 
   0   1   6        2.09       25.98      6.17 o 
   1   1   6     4201.09     4255.34     57.52 o 
   2   1   6    24822.85    22346.80    496.07 o 
   3   1   6    15747.73    14408.91    262.22 o 
   4   1   6    18106.75    16175.22    409.01 o 
   5   1   6     6574.75     5787.10    121.05 o 
   6   1   6     1574.11     1652.76     42.44 o 
   7   1   6      671.25      676.68     34.91 o 
   8   1   6     1817.47     1861.96     48.01 o 
   9   1   6     3375.85     3465.28    105.01 o 
  10   1   6     8047.10     7272.90    259.79 o 
  11   1   6     9298.63     8258.00    297.28 o 
  12   1   6     4735.90     5015.90    287.98 o 
  13   1   6      520.42      507.62     40.92 o 
  14   1   6       60.44       45.30     31.72 o 
  15   1   6      866.37      840.22     52.51 o 
  16   1   6     2037.25     2117.82    154.70 o 
 -19   2   6      262.05      246.36     20.24 o 
 -18   2   6      128.10      122.19     16.38 o 
 -17   2   6      654.67      646.19     26.98 o 
 -16   2   6     1395.47     1499.00     72.56 o 
 -15   2   6     4107.05     4152.79    146.53 o 
 -14   2   6     1332.27     1457.36     54.96 o 
 -13   2   6     8063.39     8305.44    174.35 o 
 -12   2   6     3804.25     3920.44     76.05 o 
 -11   2   6      165.61      171.96     11.44 o 
 -10   2   6     1066.16     1127.13     26.36 o 
  -9   2   6     6706.35     6577.80    122.07 o 
  -8   2   6    12763.65    12346.34    181.26 o 
  -7   2   6    17307.70    16561.95    396.97 o 
  -6   2   6     5566.30     5141.24     61.32 o 
  -5   2   6     2914.70     2893.02     56.87 o 
  -4   2   6      121.49      147.10      4.84 o 
  -3   2   6     2761.14     2972.60     28.61 o 
  -2   2   6     7927.77     7115.28     85.89 o 
  -1   2   6    12575.44    11654.84    127.55 o 
   0   2   6    16617.29    15385.46    173.60 o 
   1   2   6     9708.58     8767.56    103.59 o 
   2   2   6     6087.65     5571.62     86.64 o 
   3   2   6      309.32      338.16     15.56 o 
   4   2   6      279.11      303.92     20.36 o 
   5   2   6     8081.74     7305.26    182.25 o 
   6   2   6    11010.90    10231.01    217.39 o 
   7   2   6     9173.43     8259.81    203.85 o 
   8   2   6    17183.97    15599.05    405.53 o 
   9   2   6      795.91      778.52     31.15 o 
  10   2   6      112.78      113.18     12.50 o 
  11   2   6      371.88      379.56     17.60 o 
  12   2   6     1710.75     1801.55     44.34 o 
  13   2   6     3292.41     3301.07    121.72 o 
  14   2   6     3473.87     3573.78    163.78 o 
  15   2   6     2284.74     2301.38     94.89 o 
 -18   3   6     2480.20     2345.61     85.22 o 
 -17   3   6     2862.55     2813.88     84.19 o 
 -16   3   6      115.46      135.98     15.41 o 
 -15   3   6      479.17      450.27     21.50 o 
 -14   3   6      254.77      266.08     15.06 o 
 -13   3   6     5554.19     5316.43    143.88 o 
 -12   3   6     2551.39     2782.87     76.59 o 
 -11   3   6     6341.26     6396.60    174.23 o 
 -10   3   6     2154.62     2384.82     70.25 o 
  -9   3   6     1762.94     1827.04     37.57 o 
  -8   3   6     1033.40     1139.82     19.76 o 
  -7   3   6       65.68       57.20      6.13 o 
  -6   3   6     2389.40     2431.38     51.00 o 
  -5   3   6     8039.40     7836.37    107.11 o 
  -4   3   6     9074.37     8681.14    105.70 o 
  -3   3   6     9226.13     8863.02     94.63 o 
  -2   3   6     4776.21     4553.38     51.43 o 
  -1   3   6      827.82      855.04     20.98 o 
   0   3   6        2.49        4.76      2.87 o 
   1   3   6     2482.12     2638.31     50.06 o 
   2   3   6     8352.97     7794.83    116.79 o 
   3   3   6    12059.85    11006.74    150.73 o 
   4   3   6     6582.90     6077.95     99.92 o 
   5   3   6      966.37      993.12     28.35 o 
   6   3   6     3942.25     3880.65    114.00 o 
   7   3   6      142.94      152.88     18.21 o 
   8   3   6      868.13      864.42     36.59 o 
   9   3   6     1437.98     1461.15     48.19 o 
  10   3   6     6825.91     6609.55     86.33 o 
  11   3   6     3302.86     3174.42    183.31 o 
  12   3   6     3992.68     4218.66    152.18 o 
  13   3   6     1351.32     1378.01     60.87 o 
  14   3   6        1.11        9.74     11.46 o 
 -16   4   6      986.38      969.05     37.76 o 
 -15   4   6     2060.19     2147.69     66.14 o 
 -14   4   6     1113.96     1149.09     48.25 o 
 -13   4   6     2313.65     2419.17     68.09 o 
 -12   4   6      351.96      398.91     22.15 o 
 -11   4   6       26.74       37.63     10.34 o 
 -10   4   6      175.54      176.99     14.30 o 
  -9   4   6     4512.75     4881.23    129.30 o 
  -8   4   6     3660.74     3937.11     90.05 o 
  -7   4   6     5366.16     5616.35    125.00 o 
  -6   4   6     4139.65     4394.26     98.36 o 
  -5   4   6     1372.11     1464.97     32.53 o 
  -4   4   6      103.00      109.42      8.82 o 
  -3   4   6      797.14      795.66     24.23 o 
  -2   4   6     4202.95     4265.06     65.56 o 
  -1   4   6     6713.59     6508.89    131.60 o 
   0   4   6     6561.55     6606.37    158.51 o 
   1   4   6     3626.02     3900.59     66.87 o 
   2   4   6     1802.34     1924.99     45.67 o 
   3   4   6       53.79       67.84      9.46 o 
   4   4   6       40.57       65.21     10.97 o 
   5   4   6     1707.46     1862.49     46.64 o 
   6   4   6     4752.91     4996.69    126.31 o 
   7   4   6     4567.38     4687.43     96.67 o 
   8   4   6     5234.63     5482.73    106.16 o 
   9   4   6      881.06      837.87     26.94 o 
  10   4   6      462.09      416.15     19.61 o 
  11   4   6      250.13      250.80     15.06 o 
  12   4   6     1288.90     1173.01     39.35 o 
 -13   5   6      592.69      579.64     38.81 o 
 -12   5   6     1261.13     1305.80     52.88 o 
 -11   5   6     2952.78     3046.03    108.58 o 
 -10   5   6     1891.76     1948.13     76.69 o 
  -9   5   6     1694.68     1833.10     61.13 o 
  -8   5   6      288.29      257.50     12.41 o 
  -7   5   6      140.71      130.73      8.95 o 
  -6   5   6      858.83      897.11     41.97 o 
  -5   5   6     2812.45     3112.21     80.66 o 
  -4   5   6     3656.28     4049.03     91.45 o 
  -3   5   6     2971.52     3267.66     95.28 o 
  -2   5   6     2780.23     2801.32     73.00 o 
  -1   5   6      789.98      769.12     28.15 o 
   0   5   6        7.48       19.65      8.39 o 
   1   5   6     1082.55     1048.56     46.75 o 
   2   5   6     3223.64     3450.62     79.99 o 
   3   5   6     3433.44     3581.28    118.90 o 
   4   5   6     5598.82     5756.82    151.39 o 
   5   5   6     2223.02     2315.00     76.32 o 
   6   5   6       38.59       35.73     14.58 o 
   7   5   6      126.83      121.28     17.88 o 
   8   5   6      315.11      311.36     17.44 o 
   9   5   6     1493.20     1487.82     53.37 o 
  -8   6   6     1731.46     1713.89     91.88 o 
  -7   6   6     1378.36     1447.73     76.58 o 
  -6   6   6      636.45      596.42     42.95 o 
  -5   6   6      585.38      546.73     43.84 o 
  -4   6   6       61.31       50.45     21.60 o 
  -3   6   6      339.68      322.16     22.62 o 
  -2   6   6      823.55      752.20     29.29 o 
  -1   6   6     1205.72     1195.55     49.33 o 
   0   6   6     2292.50     2300.07     89.05 o 
   1   6   6      950.92      971.69     31.26 o 
   2   6   6      565.52      597.08     42.53 o 
   3   6   6      185.73      182.28     18.39 o 
   4   6   6       12.55        9.86      8.71 o 
 -20   1   7       46.12       39.19     16.80 o 
 -19   1   7        0.50        6.77     12.49 o 
 -18   1   7        4.17        9.78      6.91 o 
 -17   1   7       28.80       26.53      9.10 o 
 -16   1   7       84.61       81.90     21.21 o 
 -15   1   7      500.34      524.25     26.52 o 
 -14   1   7      554.18      586.48     28.56 o 
 -13   1   7        0.03        1.15      2.84 o 
 -12   1   7      176.87      186.04     11.92 o 
 -11   1   7        2.90        1.80      6.75 o 
 -10   1   7      545.33      614.81     19.05 o 
  -9   1   7      237.20      250.53      9.17 o 
  -8   1   7       35.18       32.45      6.70 o 
  -7   1   7      467.94      518.17     14.22 o 
  -6   1   7       26.46       19.60      3.36 o 
  -5   1   7        0.02        1.13      2.26 o 
  -4   1   7      549.23      623.75     13.42 o 
  -3   1   7       32.47       30.74      4.62 o 
  -2   1   7      121.06      134.92      5.82 o 
  -1   1   7     1863.87     2029.57     69.12 o 
   0   1   7      562.48      618.64     12.76 o 
   1   1   7      488.68      539.97     19.80 o 
   2   1   7      378.74      420.35     22.84 o 
   3   1   7      855.28      935.22     28.25 o 
   4   1   7      104.20      107.67     14.49 o 
   5   1   7      676.50      677.18     37.04 o 
   6   1   7      616.35      611.37     31.80 o 
   7   1   7       17.01       23.89      9.15 o 
   8   1   7      165.76      156.09     19.58 o 
   9   1   7      109.77      117.86     42.08 o 
  10   1   7        3.93        7.35     14.62 o 
  11   1   7       61.32       79.89     26.73 o 
  12   1   7        4.97        7.07      9.85 o 
  13   1   7       55.02       64.28     35.54 o 
  14   1   7      121.59      104.73     66.70 o 
  15   1   7        5.52        9.70     19.59 o 
 -19   2   7      181.76      154.74     15.41 o 
 -18   2   7      153.25      139.16     17.45 o 
 -17   2   7      100.48       71.75     23.75 o 
 -16   2   7       17.27       19.47     12.13 o 
 -15   2   7        0.82        3.48      6.00 o 
 -14   2   7      536.17      498.74     24.07 o 
 -13   2   7      378.99      397.42     21.72 o 
 -12   2   7      185.77      151.88     11.47 o 
 -11   2   7      133.33      118.40      8.77 o 
 -10   2   7      150.39      146.37     11.21 o 
  -9   2   7      215.41      248.49      8.16 o 
  -8   2   7      286.59      307.77     10.69 o 
  -7   2   7      663.53      663.38     16.92 o 
  -6   2   7      599.51      614.77     17.48 o 
  -5   2   7      972.70     1002.00     16.51 o 
  -4   2   7      427.78      442.45     12.07 o 
  -3   2   7      374.08      379.05     12.43 o 
  -2   2   7       38.73       40.84      4.76 o 
  -1   2   7        0.35        3.01      4.12 o 
   0   2   7      478.01      494.54     17.02 o 
   1   2   7     1171.84     1264.67     23.61 o 
   2   2   7      703.28      749.36     22.52 o 
   3   2   7      153.03      168.89     10.86 o 
   4   2   7       12.84       19.83      7.42 o 
   5   2   7      493.18      479.14     22.44 o 
   6   2   7      151.37      182.67     51.22 o 
   7   2   7      725.63      750.30     33.95 o 
   8   2   7      377.76      374.14     19.38 o 
   9   2   7      442.50      467.43     24.94 o 
  10   2   7      524.20      528.33     18.90 o 
  11   2   7      348.01      357.85     21.42 o 
  12   2   7      157.94      157.81     16.62 o 
  13   2   7      119.99       90.57     35.97 o 
  14   2   7       53.25       29.30     21.86 o 
 -18   3   7       55.64       52.06     14.95 o 
 -17   3   7      100.54       86.32     26.71 o 
 -16   3   7     1077.57      966.11     44.90 o 
 -15   3   7      197.82      200.70     13.13 o 
 -14   3   7       18.92       16.60      9.65 o 
 -13   3   7      281.18      281.48     13.38 o 
 -12   3   7        2.13        5.44      6.40 o 
 -11   3   7      934.25      971.41     31.96 o 
 -10   3   7      520.53      522.74     21.49 o 
  -9   3   7      772.30      786.74     27.58 o 
  -8   3   7      993.10     1019.92     20.04 o 
  -7   3   7      822.23      856.48     16.83 o 
  -6   3   7      170.04      180.02      8.57 o 
  -5   3   7       70.89       65.12      5.21 o 
  -4   3   7      788.61      848.56     26.83 o 
  -3   3   7     1232.57     1284.40     24.01 o 
  -2   3   7     1384.88     1419.30     29.19 o 
  -1   3   7      888.11      936.17     28.28 o 
   0   3   7      970.21      981.97     20.06 o 
   1   3   7       48.40       57.21     13.19 o 
   2   3   7        0.06        4.18      4.65 o 
   3   3   7      187.87      183.78     10.89 o 
   4   3   7     1453.10     1509.98     32.55 o 
   5   3   7     2797.98     2933.79     79.52 o 
   6   3   7      414.13      417.13     17.30 o 
   7   3   7      679.90      647.83     29.56 o 
   8   3   7     1258.46     1261.61     41.53 o 
   9   3   7       13.15        7.07      8.60 o 
  10   3   7      184.93      179.37     19.52 o 
  11   3   7      355.57      337.90     26.56 o 
  12   3   7      734.29      704.97     29.12 o 
  13   3   7      601.92      584.57     38.62 o 
 -16   4   7       43.70       32.29     13.01 o 
 -15   4   7      118.68       92.16     29.14 o 
 -14   4   7      359.19      332.14     20.01 o 
 -13   4   7     1683.72     1629.02     57.64 o 
 -12   4   7      635.56      623.91     26.33 o 
 -11   4   7     1227.99     1281.22     54.29 o 
 -10   4   7      684.70      690.06     20.71 o 
  -9   4   7       59.34       61.91     19.31 o 
  -8   4   7      217.84      206.02     12.61 o 
  -7   4   7     1085.91     1159.42     31.13 o 
  -6   4   7     1899.71     2063.27     50.65 o 
  -5   4   7     1678.10     1837.32     62.84 o 
  -4   4   7     1944.43     2120.89     50.26 o 
  -3   4   7     1483.01     1427.81     33.29 o 
  -2   4   7       89.69       86.60     12.90 o 
  -1   4   7      877.35      885.41     33.02 o 
   0   4   7     1595.06     1696.89     43.14 o 
   1   4   7     1006.94     1073.92     27.97 o 
   2   4   7     4870.96     4841.30    127.75 o 
   3   4   7     1890.40     2047.06     54.17 o 
   4   4   7      137.31      138.36     10.20 o 
   5   4   7        2.53        2.49      7.04 o 
   6   4   7       94.33       96.50     20.07 o 
   7   4   7      735.73      702.56     26.91 o 
   8   4   7     1211.86     1205.32     45.77 o 
   9   4   7      921.35      902.36     37.13 o 
  10   4   7     1442.10     1403.43     46.94 o 
  11   4   7      258.53      231.91     19.54 o 
 -13   5   7       58.60       47.32     18.40 o 
 -12   5   7        0.27        4.82      9.26 o 
 -11   5   7     1296.05     1211.89     49.79 o 
 -10   5   7     1589.33     1583.00     58.33 o 
  -9   5   7     1086.02     1107.83     53.22 o 
  -8   5   7     1148.84     1149.42     57.30 o 
  -7   5   7      789.87      786.63     30.63 o 
  -6   5   7      112.04      107.81     13.25 o 
  -5   5   7       15.14       18.20      7.26 o 
  -4   5   7      712.45      679.78     30.83 o 
  -3   5   7     1224.20     1223.52     54.30 o 
  -2   5   7     1639.71     1649.63     67.53 o 
  -1   5   7     2102.08     2188.59     52.50 o 
   0   5   7     1617.17     1620.86     48.97 o 
   1   5   7      220.01      216.68     11.48 o 
   2   5   7       76.21       65.84     15.40 o 
   3   5   7      283.41      275.30     14.85 o 
   4   5   7     2486.98     2551.67     83.63 o 
   5   5   7     2036.65     2008.92     60.04 o 
   6   5   7     1942.31     1922.09     65.63 o 
   7   5   7      366.73      357.20     18.67 o 
   8   5   7      313.40      305.90     23.00 o 
  -6   6   7     1683.58     1698.02     86.05 o 
  -5   6   7     2092.55     2176.37    106.21 o 
  -4   6   7      949.99      989.39     32.74 o 
  -3   6   7      733.67      848.20     62.71 o 
  -2   6   7        0.19        7.20      9.89 o 
  -1   6   7      195.48      178.01     15.80 o 
   0   6   7      627.69      579.89     43.14 o 
   1   6   7     2059.25     2098.93     85.56 o 
 -20   0   8       18.81       10.24     12.90 o 
 -19   0   8      813.94      836.43     70.39 o 
 -18   0   8     2476.50     2525.83    182.15 o 
 -17   0   8     2830.67     2973.40    202.43 o 
 -16   0   8     1898.44     2074.06     99.23 o 
 -15   0   8     2199.31     2236.46    122.71 o 
 -14   0   8       43.42       52.73     10.22 o 
 -13   0   8      545.34      591.41     31.06 o 
 -12   0   8      671.01      677.52     36.76 o 
 -11   0   8     9298.42     9180.06    185.80 o 
 -10   0   8     7681.55     6914.80    185.05 o 
  -9   0   8     7645.99     7219.24    243.61 o 
  -8   0   8     4816.22     4760.74    128.66 o 
  -7   0   8      471.90      469.13     17.51 o 
  -6   0   8      298.02      320.15     16.21 o 
  -4   0   8    11269.89    10397.55    269.85 o 
  -3   0   8    10135.57     9010.93    244.67 o 
  -2   0   8     9322.74     8339.49    148.72 o 
  -1   0   8    10314.22     9544.69    190.33 o 
   0   0   8     4222.86     4152.11    126.70 o 
   1   0   8      244.90      225.76     20.90 o 
   2   0   8     4838.60     4959.28    151.23 o 
   3   0   8    10253.16     9519.86    270.60 o 
   4   0   8    10603.29    10028.20    368.43 o 
   5   0   8     8576.36     7713.36    230.38 o 
   6   0   8     9416.15     8857.29    268.00 o 
   7   0   8     1084.14     1160.72     59.92 o 
   8   0   8      365.64      294.47     44.17 o 
   9   0   8     1241.57     1250.02     75.39 o 
  11   0   8     4604.77     4748.88    215.13 o 
  12   0   8     5245.68     5186.36    325.83 o 
  13   0   8     2922.53     2826.65    185.64 o 
  14   0   8      894.59      892.97     93.63 o 
 -20   1   8     1600.81     1553.50     80.35 o 
 -19   1   8     1180.33     1202.87     62.44 o 
 -18   1   8      381.56      431.74     39.07 o 
 -17   1   8      362.08      324.21     17.27 o 
 -16   1   8      445.81      431.05     26.01 o 
 -15   1   8     1735.37     1859.74     66.92 o 
 -14   1   8     3186.50     3493.99    185.29 o 
 -13   1   8     8392.18     7992.69    241.01 o 
 -12   1   8     3824.95     3902.77    130.45 o 
 -11   1   8     1104.97     1126.45     19.64 o 
 -10   1   8      143.89      194.57      8.73 o 
  -9   1   8     2228.83     2525.24     46.81 o 
  -8   1   8     4964.64     4836.07     74.52 o 
  -7   1   8     9071.83     8881.45    112.67 o 
  -6   1   8    15064.50    14254.54    251.22 o 
  -5   1   8     9333.65     8450.73    126.62 o 
  -4   1   8     3264.70     3061.96     73.97 o 
  -3   1   8      354.47      410.90     16.63 o 
  -2   1   8     5798.28     5809.99     97.86 o 
  -1   1   8     6481.86     6573.62     94.91 o 
   0   1   8     9221.28     8737.45    123.00 o 
   1   1   8     9338.35     8643.28    143.50 o 
   2   1   8    13403.56    13014.93    521.88 o 
   3   1   8     3962.05     3776.13    109.54 o 
   4   1   8      315.43      323.37     20.86 o 
   5   1   8      399.89      447.89     25.83 o 
   6   1   8     4070.06     4291.28    183.88 o 
   7   1   8     8472.14     7241.19    185.61 o 
   8   1   8    11053.18    10067.38    405.20 o 
   9   1   8     3484.30     3705.42    170.93 o 
  10   1   8     2591.90     2584.39     99.16 o 
  11   1   8      397.21      378.10     29.64 o 
  12   1   8      223.35      221.06     18.29 o 
  13   1   8     1442.13     1382.23     69.41 o 
  14   1   8     2711.59     2718.60    131.91 o 
 -19   2   8     1375.74     1330.47     59.99 o 
 -18   2   8      496.36      471.86     20.29 o 
 -17   2   8     3986.09     3957.30    137.90 o 
 -16   2   8     6654.09     6787.67    165.51 o 
 -15   2   8      625.65      658.11     35.90 o 
 -14   2   8       62.71       87.63     21.38 o 
 -13   2   8      662.04      709.63     29.45 o 
 -12   2   8     1922.01     2008.16     59.35 o 
 -11   2   8     5231.11     5246.19    164.98 o 
 -10   2   8     6329.02     5856.77    145.44 o 
  -9   2   8     5975.98     5581.69     70.85 o 
  -8   2   8     4365.44     4562.73    130.71 o 
  -7   2   8      622.82      624.49     19.56 o 
  -6   2   8      295.02      295.35     10.77 o 
  -5   2   8     1822.20     1983.17     31.77 o 
  -4   2   8     9643.52     9143.17    124.26 o 
  -3   2   8     9367.52     8707.46    143.83 o 
  -2   2   8    12901.66    12080.94    195.11 o 
  -1   2   8    10313.84     9783.17    204.63 o 
   0   2   8     2143.43     2320.39     71.01 o 
   1   2   8     1473.27     1695.06     40.55 o 
   2   2   8     6961.05     7001.97    121.97 o 
   3   2   8     3009.17     3063.89    106.56 o 
   4   2   8    14633.59    13317.67    282.36 o 
   5   2   8     6178.67     6086.34    193.91 o 
   6   2   8     1800.31     1943.24     69.46 o 
   7   2   8     1244.41     1339.90     48.70 o 
   8   2   8       12.25       11.43     14.71 o 
   9   2   8      510.67      499.17     36.05 o 
  10   2   8     2646.16     2774.75    150.45 o 
  11   2   8     4656.90     4691.98    207.70 o 
  12   2   8     4084.20     3928.47    159.57 o 
  13   2   8     2576.24     2538.67    124.75 o 
 -17   3   8      452.05      363.75     18.43 o 
 -16   3   8        3.08        5.55      5.85 o 
 -15   3   8     1377.12     1472.73     41.12 o 
 -14   3   8     2915.35     2996.90     81.16 o 
 -13   3   8     1967.70     2121.87     53.55 o 
 -12   3   8     3336.97     3577.17    108.40 o 
 -11   3   8     1258.95     1362.50     41.46 o 
 -10   3   8       28.29       46.15     11.19 o 
  -9   3   8      773.37      810.29     28.52 o 
  -8   3   8     3380.18     3707.56     71.68 o 
  -7   3   8     5939.84     5757.05    107.35 o 
  -6   3   8     7650.90     7286.39    134.47 o 
  -5   3   8     4451.94     4514.46     75.52 o 
  -4   3   8     1491.37     1671.08     32.26 o 
  -3   3   8      197.98      200.08     10.79 o 
  -2   3   8      754.11      774.71     20.31 o 
  -1   3   8     3421.68     3630.44     60.27 o 
   0   3   8     7697.20     7480.55    121.25 o 
   1   3   8     2091.04     2176.37     44.94 o 
   2   3   8     7615.52     7725.17    143.55 o 
   3   3   8     4607.14     4702.49    142.38 o 
   4   3   8      489.10      493.19     19.62 o 
   5   3   8      102.45       89.11     13.27 o 
   6   3   8     5336.03     5245.58    163.62 o 
   7   3   8     5068.33     5293.25    115.08 o 
   8   3   8     4447.50     4509.14    100.14 o 
   9   3   8     4857.21     4911.13    156.58 o 
  10   3   8     1586.54     1550.01     61.72 o 
  11   3   8      218.81      233.66     19.82 o 
  12   3   8       65.16       66.64     22.05 o 
 -15   4   8      386.61      442.39     28.43 o 
 -14   4   8      255.63      242.52     28.17 o 
 -13   4   8      183.51      164.22     14.04 o 
 -12   4   8      653.91      674.23     31.87 o 
 -11   4   8     2052.66     2262.04     64.03 o 
 -10   4   8     3473.95     3777.08    100.41 o 
  -9   4   8     3280.42     3650.69     96.19 o 
  -8   4   8     1845.82     2031.26     67.25 o 
  -7   4   8      297.78      330.43     18.89 o 
  -6   4   8      175.10      177.66     11.36 o 
  -5   4   8     1204.55     1369.04     35.27 o 
  -4   4   8     2841.03     3023.22     69.93 o 
  -3   4   8     3479.21     3763.44     86.70 o 
  -2   4   8     6202.91     6068.15    137.74 o 
  -1   4   8     2464.14     2522.75     64.23 o 
   0   4   8     1133.48     1213.83     38.13 o 
   1   4   8      106.25       90.49     13.00 o 
   2   4   8     2481.56     2607.59     68.79 o 
   3   4   8     2388.84     2576.87     63.59 o 
   4   4   8     5211.04     5361.65    109.10 o 
   5   4   8     3476.87     3680.46     90.22 o 
   6   4   8     2273.32     2327.60     57.41 o 
   7   4   8     1026.93      934.37     37.19 o 
   8   4   8        1.64       10.04      7.85 o 
   9   4   8      356.15      332.41     16.85 o 
 -12   5   8     1213.59     1271.86     54.55 o 
 -11   5   8      333.97      336.99     23.75 o 
 -10   5   8       37.76       28.96     12.87 o 
  -9   5   8      401.36      409.37     26.36 o 
  -8   5   8     1018.27     1018.76     53.67 o 
  -7   5   8     1866.06     2052.42     81.96 o 
  -6   5   8     3234.75     3395.68    129.26 o 
  -5   5   8     3280.31     3289.31    106.79 o 
  -4   5   8     1601.57     1576.69     46.03 o 
  -3   5   8        8.94       10.09      5.77 o 
  -2   5   8     1045.02     1030.81     32.23 o 
  -1   5   8      872.50      948.50     43.16 o 
   0   5   8     3072.76     3190.24    102.07 o 
   1   5   8     3044.34     3119.25     98.85 o 
   2   5   8     2055.97     2217.07     66.68 o 
   3   5   8      924.24      931.78     40.51 o 
   4   5   8       51.11       51.33     20.65 o 
   5   5   8      242.27      228.40     15.94 o 
   6   5   8      741.22      743.69     38.68 o 
 -19   1   9      289.02      252.17     25.72 o 
 -18   1   9      174.72      113.86     51.04 o 
 -17   1   9       68.00       71.74     30.92 o 
 -16   1   9        8.43        6.64      6.77 o 
 -15   1   9       83.70       70.38     21.76 o 
 -14   1   9       73.16       67.68     20.14 o 
 -13   1   9       60.70       56.55     15.71 o 
 -12   1   9       21.08       22.29      5.27 o 
 -11   1   9      187.62      185.71     10.07 o 
 -10   1   9      127.13      111.96      6.73 o 
  -9   1   9      107.98       95.40      5.65 o 
  -8   1   9        0.09       -0.77      1.29 o 
  -7   1   9      123.52      115.64      9.25 o 
  -6   1   9       45.48       50.77     12.14 o 
  -5   1   9      746.27      784.38     46.12 o 
  -4   1   9      138.51      143.78     17.96 o 
  -3   1   9      957.66     1036.26     30.65 o 
  -2   1   9      171.03      179.25     11.05 o 
  -1   1   9     1812.33     1975.36     39.54 o 
   0   1   9       54.26       53.96      7.53 o 
   1   1   9       39.60       36.27      7.44 o 
   2   1   9      516.97      555.31     37.19 o 
   3   1   9       16.77       12.13      9.53 o 
   4   1   9      129.69      131.80     13.48 o 
   5   1   9        3.94        6.66     10.91 o 
   6   1   9       26.45       33.12     19.30 o 
   7   1   9        9.34        8.26     11.04 o 
   8   1   9        0.62        7.46     12.44 o 
   9   1   9       52.73       63.02     20.37 o 
  10   1   9      158.74      139.41     20.27 o 
  11   1   9      102.43       91.31     47.55 o 
  12   1   9       64.88       57.84     45.33 o 
  13   1   9       13.43       15.95     13.88 o 
 -18   2   9       83.22       64.59     21.99 o 
 -17   2   9      299.45      258.98     14.95 o 
 -16   2   9      110.30       92.25     27.80 o 
 -15   2   9      116.40      115.95     13.83 o 
 -14   2   9      204.76      184.84      9.77 o 
 -13   2   9      152.61      144.84     15.43 o 
 -12   2   9       25.39       32.98      9.90 o 
 -11   2   9       23.43       16.47      8.67 o 
 -10   2   9      157.19      142.34      7.88 o 
  -9   2   9      394.38      380.15     15.71 o 
  -8   2   9      393.10      365.09     11.81 o 
  -7   2   9     1015.66     1037.48     20.78 o 
  -6   2   9        7.37        5.52      4.13 o 
  -5   2   9        4.23        3.76      2.93 o 
  -4   2   9      165.56      163.90     10.51 o 
  -3   2   9      119.79      145.97     28.19 o 
  -2   2   9      270.38      286.48     14.61 o 
  -1   2   9      822.03      852.75     22.84 o 
   0   2   9      422.20      452.47     19.23 o 
   1   2   9      100.84       92.99     11.26 o 
   2   2   9     1930.79     2029.18     70.53 o 
   3   2   9       16.84       14.33     11.56 o 
   4   2   9      823.37      817.14     31.20 o 
   5   2   9      120.96      129.00     18.24 o 
   6   2   9      695.82      703.76     44.10 o 
   7   2   9      515.91      459.14     21.82 o 
   8   2   9      414.78      409.37     32.22 o 
   9   2   9       79.97      116.69     17.96 o 
  10   2   9        0.02        6.45     12.10 o 
  11   2   9       35.64       56.47     30.52 o 
  12   2   9       94.58       70.52     41.58 o 
 -17   3   9      103.41       63.85     26.25 o 
 -16   3   9      225.53      197.95     16.87 o 
 -15   3   9        6.46        3.36      7.91 o 
 -14   3   9       38.58       40.69     14.40 o 
 -13   3   9      354.15      307.41     18.93 o 
 -12   3   9      720.80      706.26     36.21 o 
 -11   3   9      683.48      679.66     20.48 o 
 -10   3   9      501.78      518.13     19.12 o 
  -9   3   9      192.38      190.96     14.88 o 
  -8   3   9       58.65       60.87     14.54 o 
  -7   3   9      124.87      103.30     10.02 o 
  -6   3   9      123.06      120.73      8.92 o 
  -5   3   9      760.49      791.09     26.87 o 
  -4   3   9     1817.40     1893.19     45.62 o 
  -3   3   9      784.33      800.67     34.80 o 
  -2   3   9       69.59       75.15     11.57 o 
  -1   3   9      877.30      901.62     26.40 o 
   0   3   9       19.37       14.83      5.01 o 
   1   3   9     1679.71     1777.90     47.00 o 
   2   3   9      930.81     1004.85     23.97 o 
   3   3   9      598.02      652.88     29.27 o 
   4   3   9     1762.29     1865.71     60.15 o 
   5   3   9      518.21      522.25     25.69 o 
   6   3   9       68.82       77.26     20.73 o 
   7   3   9       53.43       54.49     12.29 o 
   8   3   9      518.83      514.38     26.47 o 
   9   3   9      546.40      543.33     29.26 o 
  10   3   9      555.00      509.23     20.22 o 
 -14   4   9      838.49      811.65     29.47 o 
 -13   4   9      303.28      264.18     18.09 o 
 -12   4   9       26.14       13.26      8.10 o 
 -11   4   9       39.06       39.13     14.26 o 
 -10   4   9      459.50      424.84     16.84 o 
  -9   4   9      884.48      874.24     30.77 o 
  -8   4   9     1202.78     1277.52     53.36 o 
  -7   4   9     2004.71     2029.18     49.82 o 
  -6   4   9     1591.61     1537.62     66.36 o 
  -5   4   9        5.16        7.32      6.92 o 
  -4   4   9      913.94      877.02     40.02 o 
  -3   4   9       58.94       68.98      7.61 o 
  -2   4   9     1652.24     1641.85     49.22 o 
  -1   4   9     2002.35     2129.74     56.03 o 
   0   4   9      756.94      790.74     33.37 o 
   1   4   9     1557.74     1576.20     59.11 o 
   2   4   9       57.92       53.99     15.91 o 
   3   4   9      165.65      160.75     10.67 o 
   4   4   9      236.88      246.69     11.72 o 
   5   4   9      633.03      684.60     28.40 o 
   6   4   9     1072.66     1090.70     43.13 o 
   7   4   9     1023.82      995.28     31.60 o 
   8   4   9      549.99      536.69     32.25 o 
 -10   5   9      527.50      508.05     35.60 o 
  -9   5   9      287.09      243.79     17.27 o 
  -8   5   9       21.82       21.18     11.92 o 
  -7   5   9       82.96       75.63     35.34 o 
  -6   5   9      599.93      608.05     31.57 o 
  -5   5   9     1232.49     1264.43     27.51 o 
  -4   5   9     2882.48     2892.55     99.61 o 
  -3   5   9     1539.43     1601.52     55.81 o 
  -2   5   9      220.57      212.64     12.07 o 
  -1   5   9      235.53      187.48     11.86 o 
   0   5   9      516.18      477.48     27.70 o 
   1   5   9     1162.61     1241.29     35.87 o 
   2   5   9     1246.35     1266.99     45.96 o 
   3   5   9      794.36      765.09     40.86 o 
   4   5   9      769.48      759.47     40.48 o 
 -19   0  10     1096.26     1075.42     83.53 o 
 -18   0  10      953.49      952.67     73.21 o 
 -17   0  10      140.46      138.73     74.97 o 
 -16   0  10      640.93      583.56     44.37 o 
 -15   0  10      972.74      854.22     97.83 o 
 -14   0  10     2824.63     2873.10    126.14 o 
 -13   0  10     3562.74     3735.79    139.66 o 
 -12   0  10     4784.03     4735.66    139.91 o 
 -11   0  10     2546.98     2582.77     78.62 o 
 -10   0  10     1205.50     1267.21     31.25 o 
  -9   0  10      506.49      512.47     22.27 o 
  -8   0  10      355.82      332.94     19.82 o 
  -7   0  10     4524.39     4677.49    152.86 o 
  -6   0  10    10127.56    10532.20    311.90 o 
  -5   0  10     7798.47     7703.34    274.52 o 
  -4   0  10     7259.22     7366.30    224.08 o 
  -3   0  10     4832.24     4878.46    151.63 o 
  -2   0  10       27.09       29.71     15.13 o 
  -1   0  10      100.43      116.96     11.29 o 
   0   0  10     4987.43     4898.41    164.58 o 
   1   0  10     7448.46     7481.78    272.81 o 
   2   0  10    12138.71    11751.58    417.61 o 
   3   0  10     6551.34     6191.26    233.03 o 
   4   0  10     4069.39     4018.33    208.50 o 
   5   0  10     1067.16      911.27     81.74 o 
   6   0  10     1225.80     1013.82     42.16 o 
   8   0  10     4527.16     4517.50    231.91 o 
  10   0  10     3837.91     4206.64    242.13 o 
  11   0  10     2370.39     2366.20    175.74 o 
  12   0  10      744.77      662.99     80.65 o 
 -18   1  10      430.35      440.00     28.69 o 
 -17   1  10     2782.23     2719.30    105.47 o 
 -16   1  10     3392.43     3440.90    113.94 o 
 -15   1  10     1609.55     1677.21     68.92 o 
 -14   1  10     2033.03     2163.60     54.03 o 
 -13   1  10      267.45      258.03     13.70 o 
 -12   1  10      165.59      148.23      8.91 o 
 -11   1  10     1936.53     1917.10     47.72 o 
 -10   1  10     5784.69     5363.49    123.51 o 
  -9   1  10     6656.20     6591.70    118.80 o 
  -8   1  10     4597.39     4620.53    130.75 o 
  -7   1  10     4362.15     4385.61     70.23 o 
  -6   1  10      435.39      451.48     24.27 o 
  -5   1  10       96.44      128.60     19.64 o 
  -4   1  10     2078.93     2198.17     61.77 o 
  -3   1  10     3066.93     3222.64     60.47 o 
  -2   1  10    13377.40    12531.13    299.49 o 
  -1   1  10    12658.81    11872.67    167.64 o 
   0   1  10     3523.97     3715.91     68.94 o 
   1   1  10     1266.52     1313.16     35.15 o 
   2   1  10      156.53      169.96     17.01 o 
   3   1  10     1205.77     1327.04     60.16 o 
   4   1  10     6575.43     6127.98    229.37 o 
   5   1  10     5515.23     5772.15    211.55 o 
   6   1  10     5852.83     5894.31    237.20 o 
   7   1  10     4444.02     4366.27    141.10 o 
   8   1  10     1057.39      979.49     51.34 o 
   9   1  10        0.28        6.55      8.98 o 
  10   1  10      574.97      552.55     37.23 o 
  11   1  10     2158.80     2089.98    100.89 o 
 -18   2  10      814.03      813.70     58.83 o 
 -17   2  10      107.08      116.97     12.35 o 
 -16   2  10        0.02        4.97      4.86 o 
 -15   2  10      306.80      297.30     17.13 o 
 -14   2  10     1705.40     1679.13     56.22 o 
 -13   2  10     3055.94     3181.67     92.96 o 
 -12   2  10     3701.93     3888.77    116.39 o 
 -11   2  10     3381.10     3432.66     93.36 o 
 -10   2  10     1272.67     1349.19     39.34 o 
  -9   2  10      499.15      515.21     21.20 o 
  -8   2  10     1655.83     1645.43     47.97 o 
  -7   2  10     4329.91     4556.89     85.55 o 
  -6   2  10     5949.59     5630.21    231.77 o 
  -5   2  10    11127.44    10256.58    210.70 o 
  -4   2  10     5971.81     5823.93    391.99 o 
  -3   2  10      657.41      701.45     37.31 o 
  -2   2  10      754.07      823.19     31.98 o 
  -1   2  10       10.19       17.28      7.56 o 
   0   2  10     2628.61     2825.32     68.35 o 
   1   2  10     4868.95     5174.25    149.93 o 
   2   2  10     5677.20     6079.69    179.62 o 
   3   2  10     6557.98     6786.76    239.49 o 
   4   2  10     2326.01     2359.50     79.91 o 
   5   2  10      515.12      464.58     24.02 o 
   6   2  10      100.52       99.46     41.21 o 
   7   2  10     2125.18     2146.52    117.10 o 
   8   2  10     3791.68     3880.65    174.38 o 
   9   2  10     4402.51     4632.60    175.53 o 
  10   2  10     3578.45     3375.04    163.48 o 
 -16   3  10     1764.79     1775.19     64.73 o 
 -15   3  10     1557.92     1565.27     64.60 o 
 -14   3  10      878.80      946.30     41.33 o 
 -13   3  10      256.68      237.94     16.93 o 
 -12   3  10       69.70       53.48     16.34 o 
 -11   3  10      828.04      823.64     36.11 o 
 -10   3  10     3619.77     3807.72     86.11 o 
  -9   3  10     4051.45     4243.77    123.48 o 
  -8   3  10     1734.01     1882.91     58.15 o 
  -7   3  10     2386.20     2541.27     68.56 o 
  -6   3  10      622.25      677.93     28.88 o 
  -5   3  10      391.31      355.24     22.64 o 
  -4   3  10     1078.25     1112.40     30.21 o 
  -3   3  10     3176.53     3242.77     97.75 o 
  -2   3  10     6264.95     6043.23    153.33 o 
  -1   3  10     8156.09     7557.70    192.59 o 
   0   3  10     3434.18     3710.60     96.52 o 
   1   3  10     2535.38     2683.83     91.39 o 
   2   3  10      147.96      151.11     11.61 o 
   3   3  10     2003.12     2083.11     64.93 o 
   4   3  10     2572.00     2774.27     76.60 o 
   5   3  10     4260.21     4434.89    140.69 o 
   6   3  10     4290.48     4546.61    164.78 o 
   7   3  10     2411.90     2459.05     83.41 o 
   8   3  10     1003.52      953.84     32.83 o 
   9   3  10        9.94       14.33     11.64 o 
 -13   4  10     1503.15     1535.10     55.23 o 
 -12   4  10     1940.30     2027.59     69.16 o 
 -11   4  10     1372.18     1376.18     30.06 o 
 -10   4  10      514.70      500.36     32.59 o 
  -9   4  10      158.03      153.84     19.40 o 
  -8   4  10      194.09      171.06     11.16 o 
  -7   4  10      857.45      879.68     29.11 o 
  -6   4  10     4275.84     4482.75    114.14 o 
  -5   4  10     3991.10     4060.66    123.40 o 
  -4   4  10     1785.68     1974.86     57.98 o 
  -3   4  10     2320.26     2276.32     63.73 o 
  -2   4  10        4.69       12.44      6.20 o 
  -1   4  10       66.27       64.21      9.12 o 
   0   4  10      968.07     1048.70     34.59 o 
   1   4  10     3628.72     3887.27     93.14 o 
   2   4  10     3665.06     4018.53    112.05 o 
   3   4  10     3121.57     3212.86     83.93 o 
   4   4  10     1774.05     1791.60     49.93 o 
   5   4  10      175.28      170.15     11.95 o 
   6   4  10      261.94      240.99     18.15 o 
  -8   5  10     2317.88     2394.19     93.76 o 
  -7   5  10      817.85      800.71     50.16 o 
  -6   5  10        4.67       14.55     10.87 o 
  -5   5  10        6.01        6.99      8.26 o 
  -4   5  10      723.17      652.32     30.83 o 
  -3   5  10      934.77      883.58     32.33 o 
  -2   5  10     2048.60     2145.41     90.25 o 
  -1   5  10     3145.67     3316.11    120.70 o 
   0   5  10      890.19      878.66     54.52 o 
   1   5  10       95.57       81.01     31.09 o 
 -18   1  11       28.97       17.04     13.77 o 
 -17   1  11        0.50      -12.49     15.75 o 
 -16   1  11       10.98        6.00     11.43 o 
 -15   1  11       25.66       20.32      8.33 o 
 -14   1  11       44.12       39.18     11.11 o 
 -13   1  11      163.01      149.67     12.51 o 
 -12   1  11      213.82      182.24     11.33 o 
 -11   1  11        0.53        3.18      3.54 o 
 -10   1  11      124.14      114.66     10.24 o 
  -9   1  11      296.73      288.92     15.41 o 
  -8   1  11       38.48       49.97     17.47 o 
  -7   1  11      110.51      111.45     29.29 o 
  -6   1  11      452.32      397.64     35.16 o 
  -5   1  11      223.88      239.47     26.43 o 
  -4   1  11       71.10       92.13     33.23 o 
  -3   1  11       17.91       20.76     11.51 o 
  -2   1  11      316.83      332.87     25.60 o 
  -1   1  11      234.73      211.14     23.28 o 
   0   1  11       47.60       53.97      8.84 o 
   1   1  11      598.19      606.11     26.03 o 
   2   1  11       24.55       36.84     16.82 o 
   3   1  11       56.11       51.72     21.23 o 
   4   1  11       23.32       21.75     15.96 o 
   5   1  11       63.66       84.52     28.38 o 
   6   1  11       42.27       25.57     21.68 o 
   7   1  11       64.70       52.61     23.44 o 
   8   1  11      123.70      105.00     42.34 o 
   9   1  11       31.89       34.09     18.85 o 
  10   1  11       10.29       14.68     14.38 o 
 -17   2  11       88.75       68.26     17.58 o 
 -16   2  11       80.62       54.27     18.50 o 
 -15   2  11       28.70       22.58      9.74 o 
 -14   2  11        2.50        1.91      5.42 o 
 -13   2  11       40.36       29.24      8.94 o 
 -12   2  11       26.54       22.98      8.44 o 
 -11   2  11      483.19      452.70     22.80 o 
 -10   2  11      267.83      260.56     11.05 o 
  -9   2  11       13.76       11.37      7.74 o 
  -8   2  11      278.67      279.59     15.51 o 
  -7   2  11      196.86      172.81     19.61 o 
  -6   2  11        8.14        0.32      8.39 o 
  -5   2  11      509.56      481.31     23.05 o 
  -4   2  11     1498.39     1492.37     52.84 o 
  -3   2  11       64.27       73.77     24.26 o 
  -2   2  11      632.14      646.53     41.06 o 
  -1   2  11     1171.09     1157.88     52.29 o 
   0   2  11      234.97      216.74     26.25 o 
   1   2  11        8.04       12.76      6.78 o 
   2   2  11      184.50      202.61     15.77 o 
   3   2  11      639.69      627.88     32.95 o 
   4   2  11      334.19      313.27     19.34 o 
   5   2  11      395.06      393.88     18.72 o 
   6   2  11      155.11      155.39     23.53 o 
   7   2  11        8.35       11.70     11.93 o 
   8   2  11        6.12       11.01     11.53 o 
   9   2  11       90.94       51.76     28.55 o 
 -15   3  11      286.46      241.90     19.53 o 
 -14   3  11      211.25      180.30     14.63 o 
 -13   3  11      448.36      398.21     22.04 o 
 -12   3  11      106.78       90.35     26.99 o 
 -11   3  11        0.22        6.55      5.25 o 
 -10   3  11       79.55       75.28     18.85 o 
  -9   3  11       36.08       29.59      9.98 o 
  -8   3  11     1085.45     1023.18     43.93 o 
  -7   3  11      984.65      994.41     44.37 o 
  -6   3  11      134.17      120.79     12.56 o 
  -5   3  11      794.71      758.57     32.13 o 
  -4   3  11      474.16      421.08     33.67 o 
  -3   3  11        2.31        3.71      7.14 o 
  -2   3  11      364.21      355.56     24.36 o 
  -1   3  11      654.88      660.87     38.01 o 
   0   3  11     1093.41     1068.09     52.82 o 
   1   3  11     1060.15     1075.13     66.61 o 
   2   3  11      661.88      685.34     36.60 o 
   3   3  11       70.30       85.23     31.06 o 
   4   3  11       34.93       28.95     11.33 o 
   5   3  11       96.06       79.80     13.98 o 
   6   3  11      315.78      289.27     26.34 o 
   7   3  11      635.33      598.35     46.01 o 
 -12   4  11      353.28      295.71     19.53 o 
 -11   4  11      667.47      645.86     29.85 o 
 -10   4  11     1080.11      989.30     29.39 o 
  -9   4  11      700.38      677.28     34.38 o 
  -8   4  11        2.74        3.27      6.91 o 
  -7   4  11       25.85       14.71      9.81 o 
  -6   4  11      200.35      149.43     21.11 o 
  -5   4  11     1016.91      964.17     46.28 o 
  -4   4  11      291.04      289.63     22.69 o 
  -3   4  11     1792.91     1771.27     67.71 o 
  -2   4  11      907.18      887.57     44.14 o 
  -1   4  11       10.10        7.80      9.36 o 
   0   4  11       11.59       10.00     10.50 o 
   1   4  11       62.67       58.19     20.16 o 
   2   4  11      187.62      160.00     14.84 o 
   3   4  11      470.40      472.15     29.30 o 
   4   4  11     1553.81     1531.87     82.74 o 
 -17   0  12      363.18      367.96     45.18 o 
 -16   0  12     1527.98     1537.21    115.85 o 
 -15   0  12     2186.73     2018.27    129.64 o 
 -14   0  12     1843.35     1943.89    131.57 o 
 -13   0  12     1861.36     1863.35     77.74 o 
 -12   0  12      726.07      772.50     52.42 o 
 -11   0  12       11.32       11.64      8.23 o 
 -10   0  12     2606.63     2687.88    115.87 o 
  -9   0  12     2523.44     2629.49    111.22 o 
  -8   0  12     3753.62     3963.11    237.99 o 
  -7   0  12     8164.78     8057.76    446.48 o 
  -6   0  12     1204.59     1175.24     72.54 o 
  -5   0  12     3874.26     4032.10    231.13 o 
  -4   0  12       32.76       18.86     26.04 o 
  -3   0  12     3819.60     3857.53    239.78 o 
  -2   0  12     5458.29     5249.64    296.23 o 
  -1   0  12     6879.31     6698.84    344.32 o 
   0   0  12     5575.67     6426.33    330.97 o 
   1   0  12     5007.67     5271.85    304.54 o 
   2   0  12      804.01      993.85     72.71 o 
   3   0  12        5.93       44.76     16.79 o 
   4   0  12      834.32      958.52     65.04 o 
   5   0  12     4188.65     4405.37    228.22 o 
   6   0  12     4964.22     4939.39    309.94 o 
   7   0  12     3665.85     3962.78    232.64 o 
   8   0  12     3170.77     3098.87    200.27 o 
 -17   1  12     1103.11     1141.89     63.64 o 
 -16   1  12      344.30      366.84     29.63 o 
 -15   1  12        5.88       11.78     13.78 o 
 -14   1  12      645.91      598.24     31.49 o 
 -13   1  12     1425.43     1417.63     49.35 o 
 -12   1  12     1531.34     1592.36     76.89 o 
 -11   1  12     3797.77     3910.55    101.97 o 
 -10   1  12     3652.31     3823.32    111.56 o 
  -9   1  12     2145.52     2141.53     79.66 o 
  -8   1  12       58.84       59.13     24.31 o 
  -7   1  12      147.91      140.66     14.27 o 
  -6   1  12     2709.89     2760.50    105.01 o 
  -5   1  12     8788.49     9644.87    136.34 o 
  -4   1  12     3315.81     3408.44    133.18 o 
  -3   1  12     4313.29     4394.07    178.33 o 
  -2   1  12     1436.71     1459.75     68.69 o 
  -1   1  12      528.02      517.88     61.40 o 
   0   1  12      318.98      339.30     21.24 o 
   1   1  12     2305.13     2479.91    110.53 o 
   2   1  12     4061.60     4660.72    152.23 o 
   3   1  12     5450.03     5650.70    201.21 o 
   4   1  12     4355.25     4379.92    212.11 o 
   5   1  12     1979.68     2085.39    100.03 o 
   6   1  12      519.37      507.45     36.00 o 
   7   1  12      163.84      161.38     23.59 o 
   8   1  12      819.09      774.53     57.77 o 
 -16   2  12     1066.28     1024.06     45.65 o 
 -15   2  12     2209.26     2182.13     83.97 o 
 -14   2  12     2240.89     2176.35     85.90 o 
 -13   2  12     2517.39     2553.73     85.12 o 
 -12   2  12       18.95       28.90     19.88 o 
 -11   2  12     1082.12     1040.93     42.41 o 
 -10   2  12      777.66      748.22     45.67 o 
  -9   2  12     2691.46     2643.71     76.59 o 
  -8   2  12     3013.09     3198.89     83.22 o 
  -7   2  12     3121.33     3284.88    109.52 o 
  -6   2  12      934.75      975.01     49.21 o 
  -5   2  12     1044.49     1058.44     51.10 o 
  -4   2  12       42.92       44.85     11.14 o 
  -3   2  12      453.83      455.74     27.93 o 
  -2   2  12     3265.94     3526.63    144.72 o 
  -1   2  12     6424.47     6245.27    288.56 o 
   0   2  12     4259.80     4530.10    144.40 o 
   1   2  12     3332.39     3447.50    112.06 o 
   2   2  12     1151.20     1180.53     64.41 o 
   3   2  12        0.60        6.13     10.37 o 
   4   2  12      933.09      959.25     59.03 o 
   5   2  12     2315.09     2453.54    122.42 o 
   6   2  12     3389.61     3265.23    158.95 o 
   7   2  12     2934.32     2775.46    136.29 o 
 -14   3  12      127.23      106.91     14.63 o 
 -13   3  12     1129.48     1083.30     47.15 o 
 -12   3  12      672.03      678.12     27.93 o 
 -11   3  12     2757.66     2736.37     98.06 o 
 -10   3  12     1920.95     2047.94     69.97 o 
  -9   3  12     2090.09     2094.85     69.87 o 
  -8   3  12      712.41      670.71     34.64 o 
  -7   3  12      702.22      671.78     28.26 o 
  -6   3  12     2889.16     2863.43     90.69 o 
  -5   3  12     4173.77     4401.37    137.96 o 
  -4   3  12     3206.85     3370.87    102.20 o 
  -3   3  12     2968.13     3108.90     97.17 o 
  -2   3  12     1406.89     1453.99     49.77 o 
  -1   3  12      266.32      285.87     18.34 o 
   0   3  12      405.08      421.44     28.51 o 
   1   3  12     1250.80     1357.70     80.47 o 
   2   3  12     2942.40     3062.79    131.05 o 
   3   3  12     3608.35     3899.03    171.40 o 
   4   3  12     2687.93     2700.42    137.56 o 
   5   3  12     1434.83     1396.74     78.12 o 
 -10   4  12      484.02      438.07     29.39 o 
  -9   4  12     1606.59     1539.43     57.94 o 
  -8   4  12     1032.14     1080.49     54.74 o 
  -7   4  12     2689.80     2836.59    103.77 o 
  -6   4  12     1213.44     1136.47     50.51 o 
  -5   4  12      685.99      714.41     27.88 o 
  -4   4  12       78.52       77.70     26.82 o 
  -3   4  12      817.13      760.23     48.06 o 
  -2   4  12     2328.22     2380.51    111.22 o 
  -1   4  12     2280.45     2325.58    116.87 o 
   0   4  12     2615.74     2480.59    132.96 o 
   1   4  12     1738.71     1805.29     91.37 o 
 -15   1  13       99.14       70.86     24.68 o 
 -14   1  13       56.03       49.98     17.26 o 
 -13   1  13      142.65       94.02     28.84 o 
 -12   1  13       40.25       30.18     20.55 o 
 -11   1  13       10.36        9.53     10.77 o 
 -10   1  13        0.38        0.17      6.06 o 
  -9   1  13        4.68        2.42      6.38 o 
  -8   1  13       14.70        9.65      9.91 o 
  -7   1  13       34.96       34.15     15.52 o 
  -6   1  13      128.89      137.18     57.86 o 
  -5   1  13       99.39       89.73     33.19 o 
  -4   1  13      124.47      129.41     33.72 o 
  -3   1  13      572.17      559.27     40.25 o 
  -2   1  13       19.26       21.91     11.60 o 
  -1   1  13       49.85       56.35     22.59 o 
   0   1  13      152.92      113.76     43.95 o 
   1   1  13       22.89       21.81     16.49 o 
   2   1  13       20.38       25.85     23.64 o 
   3   1  13        4.61        7.08     10.66 o 
   4   1  13       11.27        3.53     14.51 o 
   5   1  13       49.43       57.10     25.77 o 
   6   1  13       40.57       38.59     21.15 o 
 -14   2  13      248.14      199.80     23.07 o 
 -13   2  13      226.38      182.23     19.14 o 
 -12   2  13       38.39       34.29     10.51 o 
 -11   2  13      289.74      279.58     23.04 o 
 -10   2  13      217.72      191.99     16.80 o 
  -9   2  13       17.01        9.85     11.51 o 
  -8   2  13      537.41      517.20     26.54 o 
  -7   2  13      292.76      283.37     20.68 o 
  -6   2  13       46.95       51.03     22.37 o 
  -5   2  13      802.37      781.90     33.71 o 
  -4   2  13       69.05       72.34     19.34 o 
  -3   2  13       14.54       22.02      9.39 o 
  -2   2  13        8.73        5.21     12.00 o 
  -1   2  13      211.46      198.41     22.27 o 
   0   2  13      197.69      170.58     24.07 o 
   1   2  13      330.82      328.27     28.22 o 
   2   2  13      388.98      379.01     31.17 o 
   3   2  13       99.81       95.60     44.85 o 
   4   2  13      119.94      105.64     47.11 o 
   5   2  13       38.04       36.02     13.42 o 
 -12   3  13       58.00       33.17     15.61 o 
 -11   3  13      447.68      358.64     25.24 o 
 -10   3  13      201.48      176.17     14.47 o 
  -9   3  13      516.16      477.79     22.74 o 
  -8   3  13      544.60      526.63     33.53 o 
  -7   3  13      429.54      403.80     24.41 o 
  -6   3  13        7.77        7.05      7.50 o 
  -5   3  13      385.47      286.92     32.55 o 
  -4   3  13      357.02      294.63     33.15 o 
  -3   3  13      488.27      454.78     32.42 o 
  -2   3  13      831.44      770.64     39.69 o 
  -1   3  13      312.40      299.74     22.04 o 
   0   3  13       75.18       81.64     27.49 o 
   1   3  13       78.60       84.22     37.65 o 
   2   3  13       23.52       31.44     13.03 o 
 -14   0  14       33.23       33.23     22.97 o 
 -13   0  14       79.20       66.30     45.91 o 
 -12   0  14      463.26      439.04     40.51 o 
 -11   0  14     6644.88     6632.29    451.93 o 
 -10   0  14     1361.33     1490.80     42.23 o 
  -9   0  14     3076.49     3036.61    134.76 o 
  -8   0  14     3250.65     3384.70    254.21 o 
  -7   0  14      318.31      325.49     79.11 o 
  -6   0  14      672.00      620.63     49.21 o 
  -5   0  14     1918.21     1933.76    120.46 o 
  -4   0  14     2903.83     2761.30    149.11 o 
  -3   0  14     3716.62     4071.12    212.95 o 
  -2   0  14     3300.32     2385.53    156.49 o 
  -1   0  14     1660.04     1767.98    183.94 o 
   0   0  14      254.78      251.11     33.32 o 
   1   0  14      252.97      329.74     66.11 o 
   2   0  14     1941.19     2050.56    141.11 o 
   3   0  14     2318.55     2189.62    201.45 o 
   4   0  14     3935.05     4195.33    110.33 o 
 -13   1  14     3100.84     3052.30    118.50 o 
 -12   1  14      211.70      229.44     23.75 o 
 -11   1  14       41.07       41.12     14.80 o 
 -10   1  14       89.54       85.32     25.60 o 
  -9   1  14     1610.45     1584.08     53.04 o 
  -8   1  14      916.48      880.67     44.56 o 
  -7   1  14     2853.12     3069.55    113.08 o 
  -6   1  14     3424.15     3390.04    232.25 o 
  -5   1  14     2514.02     2569.58    124.49 o 
  -4   1  14      902.41      875.70     55.85 o 
  -3   1  14        7.90        2.75     10.81 o 
  -2   1  14      715.13      741.76     49.18 o 
  -1   1  14     1992.88     2004.36    104.22 o 
   0   1  14     3693.23     3863.19    156.38 o 
   1   1  14     3974.89     4045.98    174.95 o 
   2   1  14     3256.46     3414.33    176.40 o 
   3   1  14      520.74      459.73     38.63 o 
 -12   2  14      134.74      135.57     17.97 o 
 -11   2  14     1699.80     1631.00     66.09 o 
 -10   2  14     2567.04     2494.43     98.24 o 
  -9   2  14     2101.32     2233.51     84.98 o 
  -8   2  14      733.62      772.12     43.97 o 
  -7   2  14      303.17      297.81     28.23 o 
  -6   2  14      188.81      163.35     15.09 o 
  -5   2  14     1812.86     1773.53     65.81 o 
  -4   2  14     1807.84     1793.20     67.80 o 
  -3   2  14     3918.03     4092.35    163.07 o 
  -2   2  14     2884.96     2918.90    120.65 o 
  -1   2  14     1132.11     1210.86     63.09 o 
   0   2  14       73.49       86.02     53.32 o 
   1   2  14      156.76      184.56     28.99 o 
   2   2  14      657.22      652.10     55.11 o 
  -8   3  14     1226.87     1132.49     82.79 o 
  -7   3  14     1787.73     1865.64     74.45 o 
  -6   3  14     1483.86     1437.83     59.49 o 
  -5   3  14     2749.87     2956.23    114.01 o 
  -4   3  14      278.88      239.57     25.67 o 
  -3   3  14        9.03        7.17      8.45 o 
  -2   3  14      246.05      220.42     21.26 o 
 -11   1  15       46.53       27.17     15.69 o 
 -10   1  15        0.68       -7.03     10.51 o 
  -9   1  15        9.58        6.57      9.87 o 
  -8   1  15       77.40       61.05     25.52 o 
  -7   1  15       23.05       18.62     10.98 o 
  -5   1  15       45.34       52.59     31.30 o 
  -4   1  15      128.00      108.88     26.41 o 
  -3   1  15        8.29        6.15      9.04 o 
  -2   1  15        1.83        2.22     12.63 o 
  -1   1  15        0.00        8.47     20.13 o 
   0   1  15        6.76       12.32     11.22 o 
  -8   2  15      239.86      210.23     20.55 o 
  -7   2  15       77.14       82.50     27.13 o 
  -6   2  15       60.23       40.01     19.49 o 
  -5   2  15        5.53       14.02      9.80 o 
  -4   2  15       27.05       21.46      9.18 o 
  -3   2  15      116.33      109.26     37.09 o 
                                                 
